# Supplementary material for: Comparative Physiological and Proteomic Analysis Reveals the Leaf Response to Cadmium-Induced Stress in Poplar (Populus yunnanensis)
Source: PLoS One. 2015 Sep 8;10(9):e0137396. doi: 10.1371/journal.pone.0137396 (PMC4562643; doi:10.1371/journal.pone.0137396)
Supplement: S1 Table — (XLSX) [file pone.0137396.s004.xlsx]

## Sheet: Sheet1
	Supplement Table 1. Identification of differentially expressed proteins in poplar after Cd treatment.
	Pro No.	NCBI accession No.a	Protein name	Sequence	Locus name	P-valueb			Mean±SDc
						4d/0d	8d/0d	12d/0d	0d	4d	8d	12d
	Response to stress
	64	GI:224071519	Heat shock protein 22	SSSIIPNSSSLR	Potri.003G109200.1	0.00227576	0.28412	0.756924	948.03±73.41	1335.7±97.45	1049.1±99.57	1019.83±63.02
				NTNALRDYDDDH
				SGNVFDPFSPTRSLS
				GGLRRGWDARETDD
	58	GI:566213236	14-3-3 protein	AKLAEQ	Potri.017G113300.1	1.62318e-07	0.329811	0.700127	4753.97±143.35	7253.4±153.58	4908.67±151.28	4813.5±147.98
				RNLLSVAY
				HVTIIKEYRG
				AESKVFYLKMK
				LLSYKSAQDIALSEL
	74	GI:566189392	Heat shock protein 20	SMKGASS	Potri.010G053400.1	8.87994e-06	1.64963e-05	2.15403e-06	2899.3±153.08	4325.9±215.59	1587±88.8	1178.07±67.85
				SRENLDHLQ
				RFPTARTVQQ
				EDVKVWVEEK
	67	GI:224103619	Caffeoyl-CoA O-methyltransferase	RHQEVG	Potri.009G099800.2	4.01465e-07	2.27375e-05	5.21774e-05	1505.7±61.77	2837.23±97.82	2286.77±97.61	2202.13±94.56
				LREVTAKH
				VYTGYSLLAT
				DFIFVDADKDN
	81	GI:566220729	Gamma-thionin family	GLFLLL	Potri.T011200.1	0.00208661	0.00166261	0.000972222	956.27±90.61	1370.7±139.55	525.8±59.78	486.63±56.08
				MMVPAEAR
				VCLSQSHSFKGP
	53	GI:224113841	Aminocyclopropane carboxylate oxidase	EERKPTM	Potri.011G020900.1	1.23015e-08	0.432924	2.02682e-08	6580.13±160.21	12477.57±343.24	6371±157.47	12115.83±297.24
				GVQSEISDLD
				KVMKEFALEVEK
				AFYGSKGPNFGTKVSN
				GGIILLFQDDK
	10	GI:224056837	Heat shock protein 90	QPELFIHIV	Potri.001G466000.1	1.38613e-05	0.00175916	0.872339	4735.17±233.88	7434.03±366.99	6060.87±299.11	4687.33±231.54
				LVAEKVIVTS
				WIEKTTEKEISDD
				KLYVRRVFIMDNCE
				LYMVDAIDEYAVGQ
	12	GI:566168226	Stromal 70 kDa heat shock-related	IAKRQAVV	Potri.004G224400.1	0.000938312	0.00978825	0.17831	3593.8±327.59	1763.97±173.77	4804.6±483.82	4123.97±380.55
				KDAGRIAGLE
				LKDKQALQRLTET
				ALGAAVQAGVLAG
	31	GI:224105301	Latex plastidic aldolase-like protein	SEFVKGQ	Potri.004G224400.1	0.000409855	0.00427551	0.0778857	252.67±12.44	278±13.37	201.67±9.54	151.17±6.78
				ILAMDESNA
				GLVPLAGSNDES
				LDGEHGIERTFEV
				ECKDRASPDQVA
	55	GI:224078584	Glyoxalase I homolog protein	LLEWPKKD	Potri.004G013200.2	2.94292e-09	0.821936	0.00113928	29456.77±843.00	64550.43±1966.89	29164.2±837.81	35667.47±1024.1
				GHFAIATEDV
				AFELIQRGPTPE
				KYTLAMMGYAD
	41	GI:224065571	Succinyl-CoA ligase beta-chain protein	VASLHHV	Potri.002G259600.1	4.2145e-11	5.3329e-09	2.21758e-08	3459.3±56.05	8212.93±134.73	6045.23±100	5618.3±92.97
				LCEKLSLVN
				KKLYKLFCESD
				EQVVEAFKILTS
				EGTNVDQGKRIL
	28	GI:224114557	Malate dehydrogenase	LRRGYAS	Potri.011G096300.2	0.000327675	0.130313	0.153748	26862.17±2024.04	41841.27±3160.41	31079.2±2349.46	30803.63±2328.9
				VIIPAGVPR
				NSTVPIAAEV
				LTKRTQDGGT
				VVECSYVQSTIT
	32	GI:566156447	No apical meristem (NAM) protein	YFSRLL	Potri.002G057200.1	0.0142987	6.30523e-08	0.0046449	3892.9±85.72	4216.3±95	5855.83±131.6	4295.97±96.83
				IYNSPQLG
				EDEEVMLP
				VTGSGFWKAT
				KYVPAAAAKQ
	23	GI:224094919	Plastidic aldolase	GILAMDE	Potri.007G015500.1	9.17109e-09	3.98698e-10	3.78388e-10	2796.83±130.89	1050.03±53.91	203.17±22.16	186.07±19.29
				DGRKIVDV
				YQQGARFAK
				LVPIVEPEILL
				LKPSMVTPGA
	54	GI:231757	Caffeic acid 3-O-methyltransferase 1	FAMQLA	Potri.012G006400.1	2.95617e-08	0.00432564	1.41344e-06	8058.17±237.41	15383.87±470.46	9441.93±280.79	12514.43±371.59
				YGLAPVCK
				STITMKKLLE
				PHVIEDAPSYP
				KFLKNCYDAL
	30	GI:566242067	O-methyltransferase	WNHIFNF	Potri.019G093100.1	0.00153369	0.542087	0.0342724	38784.07±4477.48	63499.03±7611.79	42129.53±4875.69	25395.67±2943.49
				PGIYRLMRIL
				HQRTCWEYA
				GLEGSENLKYL
				EAIKGREGGKL
	14	GI:224098390	Heat shock protein 70	EEISSMVLIK	Potri.008G054000.1	0.00190444	0.0040268	0.00578377	3565.23±288.76	2253.1±191.43	4717.83±312.06	4643.9±342.08
				LGGGTFDVSLL
				NKKDISGNPRA
				DEAVAYGASVQAA
				LNVSAEDKTTGQKN
	62	GI:224056110	Caffeoyl-CoA O-methyltransferase	EVGHKSL	Potri.001G304800.1	1.8794e-11	4.16855e-07	0.000110865	2615.13±27.73	5268.3±74.68	3363.5±56.37	2261.53±25.26
				TTSADEGQF
				AMDINRENYE
				YDFIFVDADKD
	72	Gi:147225064	23.1kDa heat-shock protein	LLKSGAP	-	0.000285451	0.000974476	0.000469607	1581.13±125.52	2327.83±175.09	962.77±84.28	888.33±78.57
				SDRDLVIPS
				GASRLGRWV
				GEKQPWDGD
	3	GI:566169279	NBS-LRR resistance gene-like protein ARGH34	YEVKNGLF	Potri.005G035400.1	4.54558e-05	0.0504372	0.0357188	1045.23±92.85	2852.59±403.08	1567.85±139.27	1618.1±126.32
				VYHIEPLPQK
				PLAIVAVSGLL
				GFVEEKPGMT
				TPKSSTKSQTRSIM
	4	GI:566152761	RNA recognition motif	PVSWSQHD	Potri.017G072100.2	3.5217e-09	0.0556727	9.0567e-06	1745.37±17.18	2869.33±37.08	1837.57±58.91	2153.93±40.66
				NLPVSLPRAQ
				TGIAVHSESLN
				DIYIPLNTERAFVQ
				ATAVPPSVAPVPAI
	29	GI:224099381	Adenylate isopentenyltransferase	LHPINISIP	Potri.008G121500.1	1.61164e-10	0.863113	7.58582e-06	41564.47±781.74	81450.43±1534	40907.77±539.57	31493.47±594.51
				GCGKTRVS
				LLGEFDPDDG
				DRFNPELNVFD
				LAKRQIGKILRL
	Material metabolite
	40	GI:566209075	Sucrose-phosphatase	MVDHH	Potri.016G066100.2	0.0738281	0.0155212	0.740954	1547.27±289.84	2424.2±473.32	2853.6±553.85	1693.27±336.1
				EKPMLTPD
				EETSKFSEL
				LPTNTLVCGD
				NVSASSEIVKF
	21	GI:224102579	Glutamine synthetase	SAKFR	Potri.008G200100.5	1.09074e-09	0.0103099	3.60214e-05	2516.33±71.45	5611.83±162.29	2189.8±65.21	1711.83±51.54
				ISKPIEHP
				QEYTLLQTN
				WISRYILERITE
				EAIKKAILNLSL
	8	GI:566182944	Terpene synthase	AWVAMV	Potri.008G082700.1	1.85383e-07	1.18209e-08	9.488e-09	9747.03±498.68	4873.53±249.39	2827±144.6	2631.7±134.15
				IGFDIIFPGMI
				LAYVSEGIGKL
				RKERKFVLDETY
				LKLAVEDFNICQSI
				GWQGRDVKSHVIK
	6	GI:313770759	Sucrose synthase 1	DTRKTLA	Potri.018G063500.2	2.22428e-06	1.20499e-07	1.17492e-05	7869.17±322.81	18232.5±971.83	22982.4±1341.21	16176.27±405.92
				FNASFPRPTL
				KGKNMMLND
				VFNVVIMSPHG
				LQGKPDLIIGNY
				PYTDEKRRLTSFH
	20	GI:566159976	Tyrosine decarboxylase	EQLREN	Potri.002G255600.3	0.0136913	0.972159	0.870752	2202.7±285.08	3248.07±433.4	2190.73±296.63	2146.87±291.05
				TLQNVLDDVQ
				GGGVIQGTASEA
				STGLVPFFLCATVG
				RSLKLWMVLRLYGL
	16	GI:224137750	L-GALACTONO-1 protein	ALVIFCG	Potri.016G040300.1	0.902303	0.132308	3.80201e-08	200.53±14.00	194.93±7.2	274.6±29.41	1092.3±81.86
				ENIEQLEKL
				QQIGGIVQVGA
				HKKLLSENKHV
				LGFDCGGQQWVS
				TARSQSSMSPASSSA
	51	GI:224130888	S-adenosylmethionine synthetase 1 family protein	KGKIDYEKI	Potri.014G114700.1	2.14493e-10	0.000144312	2.37563e-06	33893.03±595.44	65031.37±1336.4	28470.13±502.11	24388.43±430.49
				TKLGARLTEV
				TQHDETVTNDE
				RQAAKSIVANGL
				TINLDLKRGGNRFLKTA
	75	GI:224059488	Triosephosphate isomerase	IEGVKK	Potri.001G240300.1	8.54448e-11	7.53455e-10	6.46651e-10	25893.93±1072.76	946.5±45.03	6915.63±290.73	6547.13±275.63
				VAAQNCW
				EFVGDKVA
				KASNWANVV
	52	GI:224107975	Homocysteine S-methyltransferase 3	ADLNDPL	Potri.010G083600.1	1.90087e-12	8.69431e-09	3.12273e-05	40073.87±559.06	151490.23±2831.19	78720.1±1099.02	53384.97±746.38
				KGLSVEEA
				LVAASIGSYGA
				LIACETIPNRLEA
				IADSCKQVVAVGI
	27	GI:566205887	Glutamine synthetase protein	SDPQKL	Potri.015G034700.1	1.99778e-05	0.00208616	0.0482745	4090.03±210.64	6535.87±342.37	5317±279.51	4729.33±248.6
				LVMCDAYT
				QKDLKWPLG
				AGINISGINGEV
				AIGKLQLRHKEHI
	39	GI:566170187	2-isopropylmalate synthase	TTLRDGEQ	Potri.005G083100.1	1.54874e-08	1.32496e-08	6.60409e-06	766.67±27.37	2585.77±109.46	2622.1±97.5	1598.53±60.38
				EAVKNAKRPR
				ITTPSEFGQLIAD
				HQDGMLKHKGTY
				QPENVWKLHDLQV
	24	GI:566201067	Pyridoxal-phosphate dependent enzyme	SFSASSSS	Potri.013G127800.1	4.00579e-11	8.25416e-09	9.27689e-11	3713.2±123.16	278.9±12.59	1956.57±68.32	622.27±24.2
				NNIVKGSVAN
				EPTSGNTGIGLA
				TTGPEIWEDTRGK
				GGKPGPHKIQGIGA
	36	GI:224140859	Glucose-6-phosphate 1-dehydrogenase	ALYNLY	Potri.017G070200.1	0.0354623	0.000131139	7.21189e-07	21720.1±958.34	25110.3±1112.54	30911.23±1368.23	40282.67±1782
				SAEGSSRRL
				LVLRFANRFFL
				HLLQVLCLVAM
				DDPTVPDHSNTP
				MSTVQSELDLSYKQ
	9	GI:224063766	Transketolase	NLRDSRL	Potri.014G068200.2	1.1587e-05	1.44036e-06	6.49619e-07	5270.54±227.01	8696.53±374.77	9786.33±399.68	10279.1±398.38
				LYDEVMRYNP
				SFRQWGSRTPGH
				PEDVKQHWSRHTPAG
				GAICNGIALHCPGLIPY
				PTHQPIEHLASFRAMP
	44	GI:566209994	Putative diaminopimelate epimerase	KTSKTTA	Potri.016G120900.1	2.4963e-08	0.0356014	0.10386	3335.67±132.82	7572.83±305.61	3838.07±157.05	3700.93±151.04
				NPNFRPLV
				HGKKLSFSVH
				NDAVVKSELVV
				IGPKFEHHEVFPA
	26	GI:224115588	Epsilon2-COP protein	QAAINT	Potri.011G155800.1	0.000862441	8.23633e-08	7.75354e-09	5634.43±258.01	4701.07±220.15	2327.93±111.2	1170.47±58.46
				TPLQAVKL
				MHEEDYNEA
				IDEDHTLTQLA
				CCMHMGNFDEA
	78	GI:224101549	Enoyl-CoA hydratase/isomerase protein	TITINRP	Potri.008G104500.2	9.77541e-05	2.20186e-10	1.12671e-11	3359.23±81.68	3006.5±37.51	1450.17±37.41	587.57±16.59
				LTAAEEVFK
				CDILIASKGA
				ISGEQAERWGL
				DGLKLDLAHALS
	Photosynthesis and energy metabolite
	70	GI:224078826	Oxygen evolving enhancer protein 3	LEGSL	Potri.004G031500.1	0.000380907	0.0238766	0.0463524	2234.77±191.47	3786.7±332.71	2972.07±263.28	2858.93±253.81
				RAMLGL
				EARDFDLPL
				LKAGYLRFDLN
	37	GI:566190494	H+-transporting two-sector ATPase family protein	VKFDE	Potri.010G116600.1	3.50298e-08	8.26843e-10	9.38855e-05	4693.3±144.73	10504.47±327.25	14023.97±435.6	2645.57±84.77
				TEHYLPI
				GAGVGKTV
				AEHFRDAEGQ
				LDATTVLSRQISE
	38	GI:224099437	H+-transporting two-sector ATPase	QHLGESV	Potri.008G126600.1	0.892817	1.74631e-05	0.539089	2813.03±152.38	2787.3±157.02	4491.63±249.08	2931.73±164.33
				KVVDLLAPY
				GQMNEPPGAR
				AIYVPADDLTDP
				LSEDDKLTVARA
	66	GI:566192331	Thioredoxin-like 8	LSPNSIP	Potri.008G036400.2	0.022769	0.918073	0.71416	1699.03±128.67	2114.93±174.79	1683.33±151.41	1642.9±132.14
				RAWSQE
				WMASWCR
				RFYRVDVNNV
	79	GI:283558285	Ribulose-1,5-bisphosphate carboxylase/oxygenase large subunit	DRPYG	Potri.012G062600.1	7.73159e-09	0.158169	0.00011233	2635.33±47.80	3985.27±74.35	2550.23±47.99	2252.5±42.9
				DIYFTQD
				WHMPALTEI
				NEGRDLAREGNEI
	68	GI:566171611	Ribulose bisphosphate carboxylase small chain 1A	ATVNRTP	Potri.017G114600.1	4.60191e-06	0.00293821	0.0554522	965.4±25.47	1363.93±52.89	1120.2±32.01	1047.67±30.44
				MQVWPPTG
				LEKGWVYRE
				IELEEAKKAYP
	63	GI:224083006	Chlorophyll a-b binding protein 2	PVPSGS	Potri.005G239300.1	9.51147e-09	5.70469e-05	0.0111961	5097.2±111.03	8817.33±200.73	6289.2±165.85	5604.4±124.69
				PETFAKN
				AGAQIFSEGG
				LGEVTDPIYPGG
	35	GI:566192956	Coproporphyrinogen III oxidase	RRRRRR	Potri.011G023900.1	5.29677e-07	8.28589e-06	0.00524743	26749.4±958.56	45787.33±1644.3	40016.5±1437.88	31772.73±1142.48
				ETPETERP
				VYGVMPPE
				EDVKHFHSTQ
				DDLNDYDQEM
	43	GI:224086078	Glyceraldehyde-3-phosphate dehydrogenase	SLKRLE	Potri.005G254100.2	1.03092e-09	4.47914e-16	4.47946e-06	12932.73±69.15	16769.93±90.23	36963.37±198.13	14245.03±76.94
				VIVVNDS
				VVSNRDPLK
				AKGADIPTYV
				AKAVSLVLPQLK
	60	GI:566180403	Chain A protein	ISIRAQV	Potri.007G057200.1	1.90971e-09	0.00307165	0.111256	2972.97±71.61	5912.03±146.6	3390.17±84.49	3151.53±77.8
				KITGDDAP
				CSNFLCDLKP
				FLWKMFFEKH
				FRLDFAVSREQ
	34	GI:110227064	ATP synthase CF1 alpha chain	EGTIGI	Potri.013G138000.1	1.05814e-10	2.38081e-09	0.563661	16900.23±338.26	42084.8±844.62	33925.13±680.97	17258.1±347.4
				PLQTGLIA
				SPATLQYLA
				ALPIVETQSGD
				VAGKLKLELAQ
	49	GI:566182581	Ribulose bisphosphate carboxylase/oxygenase activase	VAEEY	Potri.008G058500.1	2.89873e-07	0.444155	1.31496e-06	3485.97±111.07	5412.17±176.16	3585.6±117.82	1902.4±63.58
				PQGTGTH
				HISKNFMSL
				LDAGAGRLG
				GVCIGIFKTDNV
	DNA and ion binding
	77	GI:224129938	Beta-expansin 4 precursor	ATWYG	Potri.014G066300.1	2.0505e-06	6.92333e-08	1.6723e-08	2607.2±177.12	1348.73±93.88	658.2±51.49	272.3±25.44
				GCGACYQ
				TAFGAMAIS
				PYYFATVVEY
				LDAGSLLRAPL
	13	GI:566212846	FtsH protease	ATAVVLL	Potri.017G084000.1	0.146255	0.000314027	0.00068871	22189.67±1403.80	20036.13±1098.06	30254.97±1203.64	29345.07±1593.52
				KLEEKNVD
				QDFQEIVEFLK
				DEIDAVGRQRGT
				LDKGVSLSVIAMR
	5	GI:566157986	Zinc finger protein	SDLETC	Potri.002G141300.3	0.000119207	0.189557	0.117014	1056.1±58.35	2375.63±341.14	1328.57±77.6	722.23±136.61
				SGLSDLHLK
				KLSNLQNLLK
				EMSSMQRQLSN
				KNEGNEAYLSEIE
	73	GI:566175689	Calcium-binding protein	CPSLNFL	Potri.006G112500.1	0.000975243	0.785349	0.62658	570.43±86.69	1207.77±195.05	634.97±96.48	613.4±85.46
				FTIKSHIKP
				DNIASEEEAA
				LRKLGLPEAKE
	59	GI:224066943	Annexin 1 protein	EQLRK	Potri.002G095600.1	3.66175e-13	7.44124e-06	1.94775e-05	2479.97±35.31	5918.1±39.61	2885.93±42.56	2836.53±41.69
				KALDKEL
				MEIACTRSS
				SSYRYDGDEV
				ATLNQYKNEFG
	19	GI:224124888	Ent-kaurenoic acid oxidase	MWSFL	Potri.014G179100.2	0.000170767	0.128314	0.17115	2613.63±295.67	5386.97±615.7	3327.17±387.64	3246.1±301.96
				LRRLTSAP
				LTFKIIMYIF
				ALKARKRLV
				IDETLRLITFSLT
	80	GI:75330796	Putative calcium-binding protein	KISATE	Potri.001G332900.1	0.00149772	0.0166236	0.00326478	524.7±33.81	705.3±52	409.3±33.15	366.47±30.08
				DEEVQAL
				MEADGDEE
				LMLSKLGTHL
	18	GI:566156245	Histone acetyltransferase	SFSADT	Potri.002G045900.1	0.222496	1.60781e-06	1.23561e-05	1787.67±78.36	1561.4±66.73	3919.3±289.25	3414.13±150.98
				DSVKIFTEN
				NLVVGGITYR
				IKDYDGGILME
				LNSSKDSGTNQK
	65	GI:224116496	MADS-box protein	NTTNRQ	Potri.011G075800.1	0.000137496	9.20298e-11	1.23531e-07	32139.87±590.12	39558.23±865.06	79180.5±1666.76	51072.43±939.49
				SNDSVKST
				NLQNSNRHM
				ADFEIVQSQPY
	42	GI:566167194	Glycerate dehydrogenase	DIIALIG	Potri.004G175800.1	3.994e-12	5.63414e-14	0.0468951	24047±179.48	42633.23±318.74	55725.5±416.81	23364.47±175.28
				VDVNAA
				GFKMNLIY
				SRGPVVDEV
				VPHIASASKW
	45	GI:1346485	NADP-dependent malic enzyme	TISQQL	Potri.018G086700.1	2.15829e-11	2.23429e-12	2.71319e-11	6328±95.91	24729.53±376.73	30775.13±467.93	24209.27±368.68
				GKVLDVL
				KRATGQEY
				LFLGAGEAGT
				GKTFTKEVIEA
	Antioxdant activity
	1	GI:566169059	Cellulose synthase 6	DGELFV	Potri.005G027600.2	2.10651e-05	6.24427e-05	0.000678472	750.77±40.17	1754.23±192.88	1614.23±85.99	1358.8±72.67
				MDEARQPLS
				DYPVDKISCYV
				MNALVRVSAVL
				GGTLKSASPASLL
				FQGLLKVLAGVDT
	48	GI:566173508	Catalase 2	TTNSGAS	Potri.005G251600.4	3.31627e-08	7.10542e-13	0.0126129	23911.13±202.11	18810.8±159.41	43619.83±369.74	24706.1±209.53
				VVHARGAS
				GSPETLRDPR
				QDYRHMEGAGV
				DFDPLDVTKIWPED
	69	GI:566159172	Glutathione S-transferase	ATLYEKE	Potri.T035100.1	3.82413e-05	0.17553	0.148855	1319.07±104.50	2352.93±186.2	1130.5±97.36	1116.4±96.55
				KLFESRAISQ
				KLVWEQVFKP
				FTLADLHHLPNIQA
	56	GI:224087140	Peroxidase	DPTIAAG	Potri.006G069600.1	2.41492e-09	1.79826e-10	1.42054e-10	1900.9±34.36	4186.17±80.67	5069.4±93.3	5164.6±95.63
				VIDDAKSQIE
				GRVSLSSQAS
				HCQFIRYRLYN
				SQTDFDTSFFKN
	61	GI:566183212	Peroxiredoxin	SYLTITK	Potri.008G099900.1	1.22444e-09	2.38375e-07	1.18495e-05	2604.8±32.47	4008.9±66.44	3323.9±43.0193	2173.9±28.35
				IDTWTILFS
				DVSSHAEWV
				HNVPSRALHIVG
	22	GI:566175737	Monodehydroascorbate reductase	GTARLP	Potri.006G114800.2	6.85503e-08	0.000603032	1.1375e-07	1606.33±55.59	2775.4±99.13	1265.43±47.17	510.5±21.53
				TLVSAAGE
				VTMVYPEPW
				VEEEKGGIKTD
				SAEQAVKAIKSN
	57	GI:566170791	L-ascorbate peroxidase	SIRNEKE	Potri.005G112200.1	3.27613e-11	1.60678e-09	4.6357e-09	4032.73±73.62	14583.2±331.56	10502.33±193.34	9692.97±178.74
				VEVTGGPT
				DKDIVALSG
				GLLKLQTDRVL
				SSSLKAITKNRTL
	Protein kinase
	2	GI:566188866	Pyruvate phosphate dikinase	PLGLWEEIL	Potri.010G027800.5	2.91802e-07	8.26959e-05	0.000177768	765.5±47.69	3141.3±223.95	1883.3±117.51	1767±164.84
				ELVEQYKKV
				STGEKKLYGEF
				SAYKDKVVATG
				EDALRARNNGAQ
				GTMIEIPRAALVADE
	15	GI:566169617	NIMA-related protein kinase	SYMCPE	Potri.005G051600.1	4.36574e-07	5.60902e-07	0.840526	2302.2±109.41	4974.47±238.86	4889.3±221.1	2264.57±114.88
				LRHPHLQPY
				PSRTAIQNSARG
				TSSTSAQGSSNSLQQR
	17	GI:566196799	Mitogen-activated protein kinase	FDISGLQL	Potri.012G048600.2	0.00412516	3.21543e-06	1.18907e-06	5035.3±260.11	8056.97±421.47	13696.83±712.48	14903.33±1251.23
				ATRILREIKL
				PKNILANADCKL
				MSDLLGTPSPESLS
				QTSFMYPSGVDRFK
	71	GI:224121954	Adenylate kinase	HLATGDM	Potri.012G095300.1	2.83469e-06	4.863e-05	1.9596e-06	28936.77±1405.53	45557.1±2285.91	17612.97±860.1	11490.4±563.22
				KKPSCQKGF
				LEERITGRWIH
				KSRLEAFHRQTEP
	47	GI:224109060	Phosphoglycerate kinase	SHVVS	Potri.010G171500.1	3.263e-05	4.55875e-05	0.386177	1710.27±138.94	3657.43±305.57	3569.33±298.27	1496±130.25
				HLGRPKG
				NDAFGTAHR
				AQGLPVGSSLV
				SKIVPASAIPDGW
	84	GI:566185071	Mitogen-activated protein kinase 6	INDIFEH	potri.007g139800.1	0.017694	0.000145717	3.33382e-05	3645.43±205.40	4503.27±260.02	5589.5±320.64	6038.8±345.87
				TPTAIFWTD
				LSSMRKKKPV
				ILEYHPKMLKE
				HVDRSGGIPMTRL
				DQRRMVRNPAIST
	85	GI:224130362	Mitogen-activated protein kinase 3	MPAHDG	potri.002g059900.1	0.999211	2.84861e-07	3.50447e-09	1770.23±43.54	1770.17±45.98	2788.77±70.79	3552.47±89.67
				ENVIAIKDI
				YFLYQLLRGL
				LGEIMTGQPLF
				PQYPRQKFAAR
	46	GI:224143653	Hexokinase 1	IGKLRQV	Potri.018G088300.1	0.000104246	5.08181e-05	0.771565	2611.7±190.66	4619.47±344.94	4833.63±360.13	2526.5±191.94
				MTGSSDALFG
				RVSALVNDTIGT
				GEQIFEKIISGMY
				VATRGARLSAAGI
	25	GI:224081987	Transcription factor bHLH	GIGYPF	Potri.005G158100.1	4.33682e-05	1.81282e-05	0.161125	3605.13±209.60	5933.7±350.38	6230.1±368.34	3156.1±189.38
				VFDQSGDQ
				NFHLGPIAND
				GHSPSTMTTH
				DTATSVKPTRCF
	11	GI:566205899	homeobox-leucine zipper protein	SCGGPPV	Potri.015G034100.1	0.270155	0.178713	1.29397e-05	983.57±91.56	831.67±86.97	794.57±82.92	2195.13±207.23
				LAFQPPVIS
				DVLNLDSYQ
				YEELQVLSPLVP
				IHSGMAFGAERW
				HKSTDPGQPNGVV
	50	GI:224131376	Heat shock transcription factor	WEFGN	Potri.014G141400.1	1.45282e-10	0.0377991	3.45815e-10	2889.13±34.45	4438.47±53.98	2983.67±36.5	1499.7±18.83
				LQSMECR
				SSLKFLEDFL
				PRSFPSSPHSR
				KHSRAPASEVIK
	Predicted protein
	7	GI:566150698	Hypothetical protein	QLRHEM	Potri.001G234300.1	1.98935e-09	9.89886e-11	1.1115e-08	27328.93±366.49	52924.87±574.27	64655.63±1550.65	47925.37±426.71
				VSAMVRGA
				FSQNSFISYDTL
				SSGDILSDDFHLV
				NIPSDDWIMQKILT
				NKLKNGINVEESPN
	76	GI:566185140	Hypothetical protein	EEAPAA	Potri.008G205000.1	0.0380585	1.15549e-05	2.90686e-06	1123.87±98.42	944.37±88.96	429.7±46.47	289.7±34.33
				PVPGLPISV
				AYATRFLLH
				GKVCNVYDKF
	83	GI:566201677	Hypothetical protein	LATRFGLG	Potri.014G007900.1	5.97237e-12	6.92185e-08	2.35075e-07	985.13±23.68	6890.17±168.5	2801.53±69.21	2538.37±63.41
				KNHFDVTLWV
				GNAVVVTTRSKQ
				RSILNSRSWDSQDGD
				DGASHIRHLNLISCGD
				KLEQVRDREEAEKAEL
	a,Database accession numbers according to NCBInr
	b, A p-value of <0.05 was considered statistically significant. Protein spots showed a significant change in abundance( fold change) by a factor>1.5-fold compared to the control analyzed by LSD test.
	c, Each value represents the mean and standard error of three replicates.
