# Supplementary material for: Comparative Physiological and Proteomic Analysis Reveals the Leaf Response to Cadmium-Induced Stress in Poplar (Populus yunnanensis)
Source: PLoS One. 2015 Sep 8;10(9):e0137396. doi: 10.1371/journal.pone.0137396 (PMC4562643; doi:10.1371/journal.pone.0137396)
Supplement: S2 Table — (XLSX) [file pone.0137396.s005.xlsx]

## Sheet: Sheet1
	Supplement Table 2. Proteins involved in biotic tress signaling according to MapMan in leaves after 0d, 4d, 8d and 12d of treatment.
	Protein No.	NCBI accession No.	Protein Name	Locus name
	1	GI:566169059	Cellulose synthase 6	potri.005g027600.2
	5	GI:566157986	Zinc finger protein	potri.002g141300.3
	8	GI:566182944	Terpene synthase	potri.008g082700.1
	10	GI:224056837	Heat shock protein 90	potri.001g466000.1
	12	GI:566168226	Stromal 70 kDa heat shock-related	potri.004g224400.1
	13	GI:566212846	FtsH protease	potri.017g084000.1
	14	GI:224098390	Heat shock protein 70	potri.008g054000.1
	16	GI:224137750	L-GALACTONO-1 protein	potri.016g040300.1
	17	GI:566196799	Mitogen-activated protein kinase	potri.012g048600.2
	20	GI:566159976	Tyrosine decarboxylase	potri.002g255600.3
	22	GI:566175737	Monodehydroascorbate reductase	potri.006g114800.2
	30	GI:566242067	O-methyltransferase	potri.019g093100.1
	48	GI:566173508	Catalase 2	potri.005g251600.4
	53	GI:224113841	Aminocyclopropane carboxylate oxidase	potri.011g020900.1
	56	GI:224087140	Peroxidase	potri.006g069600.1
	57	GI:566170791	L-ascorbate peroxidase	potri.005g112200.1
	58	GI:566213236	14-3-3 protein	potri.017g113300.1
	61	GI:566183212	Peroxiredoxin	potri.008g099900.1
	62	GI:224056110	Caffeoyl-CoA O-methyltransferase	potri.001g304800.1
	64	GI:224071519	Heat shock protein 22	potri.003g109200.1
	66	GI:566192331	Thioredoxin-like 8	potri.008g036400.2
	67	GI:224103619	Caffeoyl-CoA O-methyltransferase	potri.009g099800.2
	69	GI:566159172	Glutathione S-transferase	potri.t035100.1
	73	GI:566175689	Calcium-binding protein	potri.006g112500.1
	74	GI:566189392	Heat shock protein 20	potri.010g053400.1
	77	GI:224129938	Beta-expansin 4 precursor	potri.014g066300.1
	80	GI:75330796	Putative calcium-binding protein	potri.001g332900.1
