# Supplementary material for: Comparative Physiological and Proteomic Analysis Reveals the Leaf Response to Cadmium-Induced Stress in Poplar (Populus yunnanensis)
Source: PLoS One. 2015 Sep 8;10(9):e0137396. doi: 10.1371/journal.pone.0137396 (PMC4562643; doi:10.1371/journal.pone.0137396)
Supplement: S3 Table — (XLSX) [file pone.0137396.s006.xlsx]

## Sheet: MDA
	Supplement Table 3 The raw data for MDA detection of P. yunnanensis after Cd treatment.
	0d	R1	Sample	1	2	3	4	5	6	7	8	9	10	11	12	13	14	15	16	17	18	19	20	21	22	23	24	25	26	27	28	29	30
			OD532	0.744	0.718	0.745	0.738	0.744	0.734	0.766	0.778	0.768	0.731	0.763	0.761	0.739	0.769	0.779	0.748	0.721	0.737	0.754	0.758	0.742	0.746	0.765	0.757	0.743	0.738	0.763	0.713	0.745	0.728
			OD600	0.456	0.425	0.466	0.444	0.483	0.452	0.484	0.484	0.469	0.454	0.471	0.461	0.464	0.489	0.497	0.476	0.445	0.456	0.455	0.461	0.457	0.463	0.474	0.482	0.475	0.463	0.482	0.431	0.46	0.449
			OD450	1.213	1.144	1.059	1.174	1.208	1.203	1.031	1.198	1.168	1.186	1.172	1.224	1.193	1.176	1.15	1.186	1.23718	1.195	1.174	1.177	1.213	1.096	1.151	1.166	1.129	1.223	1.178	1.246	1.189	1.188
			MDA con(nmol/ml)	1.17832	1.24921	1.20651	1.23886	1.00697	1.14522	1.24154	1.22542	1.27447	1.12249	1.22708	1.24956	1.10567	1.14744	1.1749	1.09024	1.08738	1.14325	1.27111	1.25653	1.15897	1.21159	1.23239	1.12079	1.09636	1.08887	1.15277	1.12114	1.17241	1.13427
			FW (g)	0.5314	0.5279	0.5211	0.524	0.5124	0.502	0.5187	0.5478	0.5494	0.5286	0.5125	0.5295	0.5348	0.5199	0.5374	0.5311	0.5214	0.5171	0.5458	0.5417	0.5205	0.5343	0.5341	0.5595	0.5485	0.5133	0.5191	0.5227	0.5154	0.5357
			MDA	22.1739	23.6638	23.1531	23.6424	19.652	22.8131	23.9356	22.3698	23.1975	21.2351	23.943	23.5989	20.6745	22.0704	21.8627	20.528	20.8549	22.1089	23.2889	23.196	22.2665	22.6762	23.0741	20.032	19.9883	21.2131	22.2071	21.449	22.7476	21.1736
		R2	Sample	1	2	3	4	5	6	7	8	9	10	11	12	13	14	15	16	17	18	19	20	21	22	23	24	25	26	27	28	29	30
			OD532	0.732	0.734	0.745	0.754	0.767	0.742	0.758	0.774	0.764	0.723	0.759	0.753	0.757	0.762	0.753	0.742	0.712	0.723	0.743	0.754	0.746	0.778	0.756	0.761	0.739	0.754	0.749	0.7059	0.735	0.724
			OD600	0.452	0.475	0.456	0.448	0.488	0.475	0.488	0.489	0.473	0.45	0.475	0.487	0.468	0.475	0.503	0.482	0.455	0.462	0.474	0.467	0.469	0.481	0.478	0.489	0.464	0.462	0.487	0.437	0.452	0.458
			OD450	1.21	1.196	1.147	1.237	1.217	1.215	1.137	1.196	1.166	1.184	1.192	1.228	1.197	1.173	1.127	1.194	1.061	1.195	1.178	1.179	1.221	1.192	1.153	1.166	1.127	1.228	1.176	1.236	1.186	1.1836
			MDA con(nmol/ml)	1.1284	1.00079	1.22173	1.28098	1.11803	1.04175	1.10478	1.16849	1.22399	1.09781	1.16428	1.02802	1.19373	1.19427	0.98138	1.00836	1.06349	1.01425	1.07537	1.19091	1.10289	1.24813	1.14742	1.10144	1.14263	1.19572	1.03134	1.04224	1.16119	1.05288
			FW (g)	0.5258	0.5213	0.5151	0.5458	0.5068	0.496	0.519	0.546	0.5418	0.542	0.5066	0.525	0.526	0.5211	0.5127	0.5017	0.5185	0.5171	0.5265	0.5391	0.5152	0.535	0.5327	0.5314	0.5495	0.5491	0.5174	0.5119	0.5098	0.5079
			MDA	21.4606	19.198	23.7183	23.4698	22.0606	21.003	21.2867	21.4009	22.5912	20.2548	22.9822	19.5813	22.6945	22.9182	19.1414	20.0989	20.5109	19.6142	20.4249	22.0907	21.407	23.3295	21.5397	20.7271	20.794	21.776	19.9331	20.3603	22.7774	20.7301
		R3	Sample	1	2	3	4	5	6	7	8	9	10	11	12	13	14	15	16	17	18	19	20	21	22	23	24	25	26	27	28	29	30
			OD532	0.726	0.734	0.725	0.772	0.736	0.746	0.754	0.782	0.759	0.753	0.767	0.749	0.751	0.739	0.761	0.752	0.749	0.723	0.736	0.743	0.728	0.734	0.745	0.733	0.727	0.725	0.749	0.768	0.734	0.761
			OD600	0.446	0.438	0.455	0.475	0.451	0.462	0.491	0.501	0.467	0.468	0.471	0.477	0.463	0.461	0.502	0.488	0.459	0.466	0.465	0.471	0.467	0.472	0.482	0.436	0.475	0.462	0.49	0.478	0.469	0.467
			OD450	1.208	1.189	1.193	1.216	1.206	1.194	1.216	1.294	1.244	1.189	1.228	1.182	1.194	1.174	1.144	1.189	1.231	1.186	1.166	1.179	1.228	1.099	1.145	1.175	1.166	1.2132	1.174	1.244	1.188	1.188
			MDA con(nmol/ml)	1.12952	1.24336	1.07342	1.23469	1.16289	1.16316	1.01539	1.08781	1.18676	1.17241	1.22152	1.09248	1.18896	1.13566	1.02991	1.03696	1.18114	0.99349	1.09499	1.09416	0.99577	1.07446	1.05515	1.25765	0.97244	1.01696	1.01311	1.17386	1.04397	1.23102
			FW (g)	0.5126	0.5379	0.5097	0.5491	0.5292	0.5213	0.5087	0.5441	0.5438	0.5106	0.5475	0.5325	0.53379	0.50815	0.5014	0.5116	0.5328	0.5051	0.5364	0.5241	0.5099	0.522	0.528	0.5368	0.5031	0.5023	0.5187	0.5346	0.5014	0.5359
			MDA	22.0351	23.1151	21.0598	22.4857	21.9745	22.3127	19.9605	19.9928	21.8235	22.9614	22.3109	20.5161	22.2739	22.3489	20.5407	20.269	22.1685	19.6692	20.4137	20.8769	19.5287	20.5835	19.9839	23.4287	19.329	20.246	19.5317	21.9577	20.8211	22.9711
	4d	R1	Sample	1	2	3	4	5	6	7	8	9	10	11	12	13	14	15	16	17	18	19	20	21	22	23	24	25	26	27	28	29	30
			OD532	0.745	0.713	0.743	0.739	0.745	0.738	0.766	0.779	0.762	0.734	0.763	0.767	0.737	0.763	0.758	0.725	0.748	0.736	0.753	0.754	0.743	0.746	0.769	0.756	0.741	0.733	0.753	0.736	0.742	0.721
			OD600	0.454	0.427	0.467	0.449	0.469	0.432	0.487	0.484	0.473	0.453	0.462	0.464	0.457	0.462	0.475	0.434	0.459	0.459	0.458	0.467	0.458	0.461	0.472	0.473	0.456	0.451	0.469	0.439	0.457	0.456
			OD450	1.2082	1.195	1.151	1.169	1.184	1.191	1.094	1.171	1.197	1.172	1.163	1.218	1.159	1.176	1.134	1.172	1.226	1.181	1.169	1.153	1.213	1.124	1.185	1.154	1.1246	1.165	1.163	1.228	1.158	1.172
			MDA con(nmol/ml)	1.20036	1.1755	1.13564	1.21586	1.11716	1.30674	1.18691	1.24699	1.19373	1.15613	1.29017	1.27227	1.15696	1.28289	1.19031	1.22063	1.17749	1.12529	1.24811	1.20547	1.15897	1.20881	1.25205	1.17911	1.20847	1.1665	1.18052	1.22797	1.18977	1.05293
			FW (g)	0.5169	0.5103	0.5135	0.5107	0.4954	0.5077	0.5015	0.5215	0.5208	0.5103	0.513	0.5115	0.5168	0.5213	0.512	0.5261	0.51	0.4996	0.5273	0.5252	0.5021	0.5119	0.5174	0.5304	0.5118	0.5094	0.513	0.5008	0.5132	0.5116
			MDA	23.2222	23.0355	22.1157	23.8077	22.5507	25.7384	23.6672	23.9116	22.9211	22.6559	25.1495	24.8733	22.387	24.6094	23.2482	23.2015	23.088	22.5238	23.6698	22.9526	23.0825	23.6142	24.1989	22.2306	23.6122	22.8995	23.0121	24.5202	23.1834	20.5811
		R2	Sample	1	2	3	4	5	6	7	8	9	10	11	12	13	14	15	16	17	18	19	20	21	22	23	24	25	26	27	28	29	30
			OD532	0.755	0.735	0.758	0.754	0.749	0.766	0.782	0.795	0.78	0.762	0.777	0.772	0.755	0.762	0.764	0.764	0.733	0.756	0.749	0.775	0.751	0.726	0.728	0.738	0.751	0.755	0.722	0.723	0.758	0.746
			OD600	0.444	0.453	0.456	0.447	0.462	0.456	0.479	0.489	0.467	0.457	0.468	0.473	0.476	0.467	0.461	0.469	0.432	0.467	0.454	0.479	0.452	0.457	0.466	0.449	0.468	0.453	0.432	0.428	0.457	0.457
			OD450	1.218	1.178	1.166	1.169	1.196	1.191	1.186	1.176	1.156	1.186	1.167	1.215	1.188	1.162	1.183	1.176	1.222	1.183	1.169	1.169	1.218	1.235	1.133	1.177	1.183	1.207	1.165	1.214	1.19	1.179
			MDA con(nmol/ml)	1.32387	1.15922	1.29494	1.32551	1.18139	1.33254	1.29019	1.31514	1.37149	1.30309	1.33953	1.24815	1.13427	1.25203	1.29187	1.24419	1.25713	1.20157	1.24811	1.25456	1.24647	1.04345	1.05542	1.20493	1.16287	1.27198	1.2181	1.22291	1.27505	1.20381
			FW (g)	0.5354	0.5432	0.4987	0.5473	0.5146	0.5156	0.5141	0.5331	0.5484	0.5229	0.5331	0.5355	0.5192	0.5128	0.5102	0.5039	0.521	0.5119	0.5204	0.5117	0.5037	0.4921	0.5022	0.5208	0.5121	0.4948	0.4939	0.5141	0.5218	0.5171
			MDA	24.7267	21.3406	25.9663	24.2191	22.9574	25.8445	25.0961	24.6697	25.0089	24.9204	25.1272	23.3081	21.8465	24.4156	25.3209	24.6912	24.1292	23.4727	23.9837	24.5175	24.7463	21.204	21.0159	23.1361	22.7079	25.707	24.6629	23.7874	24.4356	23.28
		R3	Sample	1	2	3	4	5	6	7	8	9	10	11	12	13	14	15	16	17	18	19	20	21	22	23	24	25	26	27	28	29	30
			OD532	0.762	0.746	0.765	0.746	0.753	0.742	0.776	0.788	0.778	0.739	0.772	0.77	0.748	0.779	0.789	0.757	0.729	0.745	0.763	0.767	0.751	0.755	0.774	0.766	0.752	0.749	0.772	0.721	0.754	0.736
			OD600	0.448	0.466	0.466	0.449	0.487	0.457	0.488	0.482	0.474	0.459	0.476	0.466	0.469	0.493	0.501	0.483	0.451	0.461	0.462	0.466	0.462	0.468	0.478	0.486	0.479	0.468	0.486	0.437	0.465	0.454
			OD450	1.193	1.143	1.097	1.161	1.193	1.188	1.0188	1.182	1.15425	1.172	1.158	1.209	1.178	1.162	1.236	1.172	1.222	1.182	1.161	1.163	1.198	1.083	1.137	1.152	1.157	1.208	1.164	1.133	1.175	1.174
			MDA con(nmol/ml)	1.35722	1.16592	1.31423	1.26549	1.04762	1.17297	1.28707	1.31178	1.31442	1.14968	1.26072	1.28376	1.13987	1.19398	1.16544	1.11098	1.10878	1.16988	1.29129	1.29017	1.19317	1.24467	1.27248	1.16088	1.11293	1.13597	1.19286	1.19732	1.20605	1.16146
			FW (g)	0.5416	0.5122	0.5382	0.524	0.5013	0.5041	0.519	0.5416	0.5446	0.5292	0.5145	0.53	0.535	0.5211	0.5375	0.5115	0.5222	0.5183	0.5454	0.5411	0.5218	0.534	0.5341	0.5424	0.534	0.5147	0.5229	0.5075	0.5167	0.535
			MDA	25.0595	22.763	24.419	24.1506	20.8981	23.2686	24.7991	24.2205	24.1355	21.7249	24.5038	24.2219	21.306	22.9127	21.6826	21.72	21.2329	22.5715	23.676	23.8435	22.8664	23.3084	23.8248	21.4027	20.8414	22.0705	22.8124	23.5925	23.3414	21.7095
	8d	R1	Sample	1	2	3	4	5	6	7	8	9	10	11	12	13	14	15	16	17	18	19	20	21	22	23	24	25	26	27	28	29	30
			OD532	0.876	0.847	0.817	0.829	0.876	0.865	0.901	0.834	0.823	0.862	0.897	0.825	0.871	0.904	0.915	0.831	0.825	0.868	0.817	0.852	0.874	0.878	0.9	0.831	0.875	0.869	0.847	0.841	0.877	0.868
			OD600	0.399	0.371	0.408	0.388	0.423	0.395	0.424	0.424	0.412	0.397497	0.412	0.403	0.406	0.428	0.436	0.409	0.389	0.399	0.398	0.403	0.4	0.405	0.415	0.422	0.416346	0.405	0.422	0.376	0.402	0.393
			OD450	1.187	1.119	1.036	1.149	1.182	1.177	1.134	1.172	1.143	1.16	1.147	1.198	1.167	1.151	1.125	1.16099	1.211	1.169	1.149	1.152	1.187	1.072	1.126	1.141	1.105	1.167	1.153	1.219	1.163	1.162
			MDA con(nmol/ml)	2.41193	2.44356	2.05789	2.20101	2.25993	2.37238	2.44161	1.98818	2.01087	2.34644	2.48593	2.05102	2.34573	2.42564	2.45955	2.07175	2.13404	2.37041	2.05911	2.25093	2.39258	2.45053	2.49769	1.99909	2.33952	2.33928	2.09557	2.31661	2.41247	2.41303
			FW (g)	0.5094	0.5062	0.5001	0.5027	0.492	0.4999	0.5151	0.5242	0.5256	0.5069	0.5198	0.5077	0.5125	0.499	0.5148	0.5091	0.5	0.4965	0.522	0.5187	0.505	0.512	0.511	0.5348	0.5024	0.5081	0.5003	0.5016	0.5105	0.5131
			MDA	47.3484	48.2726	41.1496	43.7838	45.9335	47.4571	47.4007	37.9279	38.2586	46.2901	47.8247	40.3983	45.7703	48.61	47.7768	40.6943	42.6808	47.7424	39.4466	43.3956	47.3778	47.8619	48.8785	37.3801	46.5668	46.0398	41.8863	46.1844	47.257	47.0285
		R2	Sample	1	2	3	4	5	6	7	8	9	10	11	12	13	14	15	16	17	18	19	20	21	22	23	24	25	26	27	28	29	30
			OD532	0.873	0.843	0.874	0.866	0.892	0.811	0.898	0.912	0.9	0.838	0.895	0.892	0.897	0.901	0.913	0.817	0.846	0.865	0.884	0.828	0.876	0.875	0.897	0.891	0.872	0.866	0.895	0.867	0.874	0.864
			OD600	0.401	0.3743	0.4104	0.391	0.413	0.398	0.426	0.422	0.413	0.399	0.414	0.406	0.408	0.43	0.437	0.409	0.391	0.401	0.4	0.406	0.402	0.407	0.417	0.404	0.418	0.407	0.424	0.379	0.405	0.385
			OD450	1.184	1.117	1.034	1.146	1.179	1.124	1.106	1.1699	1.14	1.158	1.144	1.195	1.165	1.148	1.123	1.158	1.20823	1.167	1.1465	1.149	1.184	1.073	1.124	1.1387	1.1025	1.178	1.15	1.216	1.161	1.1602
			MDA con(nmol/ml)	2.38136	2.39759	2.41118	2.42199	2.42931	2.03441	2.42504	2.50536	2.50275	2.18307	2.46181	2.4655	2.50165	2.39507	2.44132	1.98312	2.25814	2.33928	2.47976	2.07846	2.39426	2.41772	2.46656	2.50348	2.3109	2.30087	2.39395	2.46664	2.37489	2.43984
			FW (g)	0.504	0.5108	0.5081	0.507401	0.5054	0.5146	0.5026	0.5286	0.53	0.511	0.5076	0.512	0.5173	0.5037	0.519	0.513	0.505	0.5012	0.526	0.5113	0.504	0.5165	0.516	0.539	0.5042	0.4978	0.503	0.506	0.4997	0.517
			MDA	47.2492	46.938	47.4548	47.7332	48.0671	39.5338	48.2499	47.3961	47.2217	42.7215	48.499	48.1543	48.3598	47.5495	47.0389	38.6573	44.7157	46.6736	47.1437	40.6505	47.5052	46.8097	47.8016	46.4467	45.833	46.2208	47.5934	48.7478	47.5263	47.1923
		R3	Sample	1	2	3	4	5	6	7	8	9	10	11	12	13	14	15	16	17	18	19	20	21	22	23	24	25	26	27	28	29	30
			OD532	0.87	0.839	0.871	0.863	0.87	0.858	0.895	0.841	0.898	0.855	0.812	0.89	0.864	0.899	0.911	0.824	0.843	0.862	0.881	0.886	0.867	0.872	0.894	0.835	0.869	0.873	0.892	0.853	0.871	0.851
			OD600	0.394	0.367	0.402	0.383	0.417	0.39	0.418	0.418	0.405	0.392	0.407	0.398	0.401	0.422	0.429	0.411	0.384	0.394	0.3932	0.398	0.394	0.4	0.409	0.416	0.41	0.406	0.416	0.372	0.397	0.388
			OD450	1.181	1.114	1.031	1.143	1.17694	1.172	1.004	1.167	1.137	1.155	1.141	1.192	1.162	1.145	1.12	1.1555	1.205	1.16427	1.143	1.146	1.181	1.067	1.121	1.136	1.099	1.191	1.147	1.213	1.158	1.157
			MDA con(nmol/ml)	2.40884	2.42056	2.44769	2.45592	2.26276	2.36228	2.51441	2.07483	2.54313	2.33955	1.97329	2.50588	2.33563	2.43545	2.4817	2.01677	2.28575	2.36661	2.50623	2.50584	2.38949	2.44688	2.50049	2.06639	2.34511	2.34519	2.42788	2.42317	2.40882	2.33843
			FW (g)	0.5186	0.515	0.5095	0.512	0.50186	0.499	0.5074	0.533	0.534	0.516	0.5019	0.5169	0.5161	0.5084	0.523	0.5183	0.509	0.506	0.531	0.527	0.509	0.521	0.5209	0.543	0.5136	0.5026	0.5077	0.5109	0.5045	0.5124
			MDA	46.4489	47.0012	48.041	47.9672	45.0876	47.3403	49.5548	38.9274	47.6242	45.3401	39.3164	48.479	45.2554	47.9042	47.4512	38.9112	44.9067	46.7709	47.1983	47.5491	46.9448	46.9651	48.0033	38.0551	45.6602	46.6612	47.8212	47.4294	47.7467	45.6368
	12d	R1	Sample	1	2	3	4	5	6	7	8	9	10	11	12	13	14	15	16	17	18	19	20	21	22	23	24	25	26	27	28	29	30
			OD532	0.858	0.831	0.859	0.852	0.855	0.848	0.881	0.894	0.884	0.844	0.878	0.876	0.853	0.885	0.895	0.862	0.834	0.851	0.869	0.873	0.856	0.86	0.88	0.872	0.857	0.852	0.878	0.825	0.859	0.841
			OD600	0.403	0.383	0.422	0.401	0.438	0.409	0.439	0.439	0.425	0.411	0.427	0.417	0.42	0.444	0.452	0.432	0.402	0.413	0.412	0.417	0.414	0.419	0.43	0.437	0.431	0.419	0.437	0.389	0.417	0.406
			OD450	1.195	1.127	1.044	1.157	1.19	1.186	1.016	1.181	1.151	1.169	1.155	1.206	1.176	1.159	1.133	1.169	1.219	1.178	1.157	1.16	1.195	1.08	1.134	1.149	1.113	1.205	1.161	1.228	1.172	1.171
			MDA con(nmol/ml)	2.26555	2.25848	2.23401	2.26103	2.02325	2.16739	2.28194	2.27339	2.31599	2.13821	2.26215	2.28519	2.13429	2.19541	2.22287	2.11886	2.10376	2.16542	2.29973	2.2916	2.1817	2.23965	2.26746	2.16231	2.12442	2.11805	2.19429	2.12452	2.19458	2.14999
			FW (g)	0.5261	0.5212	0.5116	0.5192	0.5084	0.4987	0.514	0.5414	0.542	0.5235	0.508	0.5244	0.5293	0.515393	0.5317	0.5258	0.5168	0.5128	0.5396	0.5357	0.5159	0.5288	0.528	0.5524	0.5421	0.5092	0.514	0.518	0.5112	0.5301
			MDA	43.0631	43.3323	43.6671	43.5483	39.7964	43.4608	44.3957	41.9909	42.7304	40.8445	44.5305	43.5772	40.3229	42.5968	41.8068	40.2978	40.7074	42.2274	42.6192	42.7777	42.2892	42.3534	42.9443	39.1439	39.1887	41.5956	42.6905	41.0139	42.93	40.5582
		R2	Sample	1	2	3	4	5	6	7	8	9	10	11	12	13	14	15	16	17	18	19	20	21	22	23	24	25	26	27	28	29	30
			OD532	0.834	0.816	0.8453	0.837	0.844	0.833	0.868	0.881	0.87	0.83	0.864	0.862	0.838	0.871	0.882	0.848	0.819	0.836	0.855	0.859	0.842	0.846	0.867	0.858	0.843	0.837	0.864	0.81	0.845	0.827
			OD600	0.415	0.386	0.424	0.403	0.44	0.411	0.441	0.441	0.427	0.413	0.429	0.419	0.422	0.445	0.453	0.433	0.404	0.415	0.414	0.419	0.416	0.421	0.431	0.439	0.432	0.421	0.439	0.391	0.418	0.408
			OD450	1.193	1.125	1.041	1.154	1.188	1.183	1.014	1.178	1.148	1.166	1.152	1.203	1.173	1.156	1.131	1.166	1.216	1.175	1.154	1.157	1.193	1.077	1.132	1.146	1.11	1.202	1.158	1.212	1.169	1.168
			MDA con(nmol/ml)	2.03447	2.1435	2.13443	2.15306	1.94052	2.05942	2.18631	2.17832	2.21447	2.03669	2.16063	2.18367	2.02632	2.10034	2.13369	2.02379	1.99579	2.05745	2.19821	2.19008	2.07962	2.13813	2.17828	2.06079	2.02935	2.01008	2.09277	2.02383	2.09951	2.04847
			FW (g)	0.5205	0.5173	0.511	0.5137	0.502999	0.4998	0.5088	0.5356	0.537	0.5179	0.503	0.5187	0.5236	0.5099	0.526	0.5202	0.5113	0.5073	0.5338	0.53	0.5104	0.523	0.523	0.5144	0.5163	0.5038	0.5091	0.5125	0.5057	0.5245
			MDA	39.0868	41.4363	41.7696	41.9128	38.579	41.2049	42.9699	40.6706	41.2378	39.3259	42.9549	42.0989	38.6998	41.1912	40.5644	38.9041	39.0336	40.5569	41.1804	41.3223	40.7449	40.882	41.6497	40.062	39.3056	39.8984	41.1072	39.4894	41.5169	39.0557
		R3	Sample	1	2	3	4	5	6	7	8	9	10	11	12	13	14	15	16	17	18	19	20	21	22	23	24	25	26	27	28	29	30
			OD532	0.84	0.821	0.851	0.843	0.85	0.839	0.874	0.887	0.876	0.835	0.871	0.869	0.844	0.877	0.888	0.854	0.824	0.842	0.861	0.865	0.848	0.852	0.873	0.864	0.849	0.843	0.871	0.816	0.851	0.832
			OD600	0.407	0.378	0.416	0.396	0.431	0.403	0.432	0.432	0.419	0.405	0.432	0.411	0.414	0.437	0.444	0.425	0.397	0.407	0.406	0.411	0.408	0.413	0.423	0.43	0.424	0.413	0.43	0.384	0.41	0.4
			OD450	1.19	1.122	1.039	1.151	1.185	1.18	1.011	1.175	1.146	1.163	1.15	1.201	1.17	1.153	1.128	1.163	1.213	1.172	1.1519	1.154	1.19	1.075	1.129	1.144	1.107	1.2	1.155	1.222	1.166	1.165
			MDA con(nmol/ml)	2.12645	2.22903	2.22391	2.23859	2.03895	2.1514	2.28474	2.27675	2.30589	2.12222	2.18755	2.28154	2.1183	2.19232	2.23212	2.11577	2.07487	2.14943	2.28969	2.28206	2.1716	2.22955	2.27026	2.15866	2.12133	2.1015	2.19765	2.10208	2.19149	2.134
			FW (g)	0.5149	0.5117	0.5055	0.5082	0.4987	0.5131	0.5033	0.5299	0.5313	0.5124	0.4997	0.5132	0.518	0.5044	0.5204	0.5146	0.5058	0.5019	0.5281	0.5243	0.5051	0.517	0.5174	0.5406	0.5305	0.4984	0.5037	0.507	0.5003	0.5188
			MDA	41.2983	43.5613	43.9943	44.0494	40.8853	41.9294	45.3952	42.9657	43.4009	41.4173	43.7773	44.4571	40.8938	43.4639	42.8924	41.1148	41.0216	42.8259	43.3571	43.5258	42.9935	43.1248	43.8782	39.9308	39.9874	42.1649	43.6301	41.4611	43.8035	41.1334
