# Supplementary material for: Comparative Physiological and Proteomic Analysis Reveals the Leaf Response to Cadmium-Induced Stress in Poplar (Populus yunnanensis)
Source: PLoS One. 2015 Sep 8;10(9):e0137396. doi: 10.1371/journal.pone.0137396 (PMC4562643; doi:10.1371/journal.pone.0137396)
Supplement: S4 Table — (XLSX) [file pone.0137396.s007.xlsx]

## Sheet: CAT
	Supplement Table 4. The raw data for CAT detection of P. yunnanensis after Cd treatment.
	0d	R1	Sample	1	2	3	4	5	6	7	8	9	10	11	12	13	14	15	16	17	18	19	20	21	22	23	24	25	26	27	28	29	30
			OD1	0.27	0.37	0.317	0.308	0.428	0.403	0.476	0.466	0.323	0.483	0.375	0.421	0.367	0.376	0.342	0.403	0.296	0.351	0.335	0.426	0.451	0.311	0.367	0.471	0.412	0.404	0.281	0.317	0.321	0.406
			OD2	0.269	0.368	0.316	0.307	0.426	0.401	0.474	0.465	0.322	0.482	0.373	0.419	0.365	0.374	0.341	0.401	0.295	0.35	0.333	0.425	0.449	0.309	0.364	0.469	0.41	0.401	0.28	0.315	0.319	0.404
			OD3	0.267	0.365	0.314	0.305	0.425	0.399	0.473	0.463	0.319	0.48	0.372	0.418	0.363	0.372	0.338	0.399	0.294	0.349	0.33	0.422	0.448	0.307	0.363	0.467	0.407	0.399	0.278	0.314	0.317	0.401
			OD4	0.266	0.364	0.313	0.304	0.423	0.397	0.471	0.462	0.317	0.479	0.371	0.416	0.361	0.369	0.336	0.397	0.291	0.348	0.328	0.421	0.446	0.303	0.361	0.466	0.405	0.397	0.275	0.313	0.315	0.398
			OD5	0.265	0.363	0.312	0.302	0.422	0.395	0.469	0.46	0.315	0.477	0.37	0.414	0.359	0.367	0.332	0.395	0.289	0.346	0.325	0.419	0.445	0.301	0.36	0.464	0.403	0.396	0.273	0.31	0.313	0.396
			OD6	0.264	0.362	0.31	0.301	0.42	0.394	0.468	0.459	0.314	0.476	0.368	0.412	0.358	0.366	0.331	0.394	0.288	0.344	0.324	0.417	0.443	0.3	0.359	0.462	0.402	0.394	0.272	0.309	0.312	0.395
			OD7	0.262	0.361	0.308	0.3	0.419	0.392	0.466	0.457	0.313	0.474	0.367	0.41	0.357	0.364	0.33	0.392	0.286	0.342	0.323	0.416	0.441	0.298	0.357	0.46	0.401	0.393	0.27	0.307	0.31	0.394
			OD1-OD2	0.001	0.002	0.001	0.001	0.002	0.002	0.002	0.001	0.001	0.001	0.002	0.002	0.002	0.002	0.001	0.002	0.001	0.001	0.002	0.001	0.002	0.002	0.003	0.002	0.002	0.003	0.001	0.002	0.002	0.002
			OD2-OD3	0.002	0.003	0.002	0.002	0.001	0.002	0.001	0.002	0.003	0.002	0.001	0.001	0.002	0.002	0.003	0.002	0.001	0.001	0.003	0.003	0.001	0.002	0.001	0.002	0.003	0.002	0.002	0.001	0.002	0.003
			OD3-OD4	0.001	0.001	0.001	0.001	0.002	0.002	0.002	0.001	0.002	0.001	0.001	0.002	0.002	0.003	0.002	0.002	0.003	0.001	0.002	0.001	0.002	0.004	0.002	0.001	0.002	0.002	0.003	0.001	0.002	0.003
			OD4-OD5	0.001	0.001	0.001	0.002	0.001	0.002	0.002	0.002	0.002	0.002	0.001	0.002	0.002	0.002	0.004	0.002	0.002	0.002	0.003	0.002	0.001	0.002	0.001	0.002	0.002	0.001	0.002	0.003	0.002	0.002
			OD5-OD6	0.001	0.001	0.002	0.001	0.002	0.001	0.001	0.001	0.001	0.001	0.002	0.002	0.001	0.001	0.001	0.001	0.001	0.002	0.001	0.002	0.002	0.001	0.001	0.002	0.001	0.002	0.001	0.001	0.001	0.001
			OD6-OD7	0.002	0.001	0.002	0.001	0.001	0.002	0.002	0.002	0.001	0.002	0.001	0.002	0.001	0.002	0.001	0.002	0.002	0.002	0.001	0.001	0.002	0.002	0.002	0.002	0.001	0.001	0.002	0.002	0.002	0.001
			AVERAGE	0.00133333	0.0015	0.0015	0.00133333	0.0015	0.00183333	0.00166667	0.0015	0.00166667	0.0015	0.00133333	0.00183333	0.00166667	0.002	0.002	0.00183333	0.00166667	0.0015	0.002	0.00166667	0.00166667	0.00216667	0.00166667	0.00183333	0.00183333	0.00183333	0.00183333	0.00166667	0.00183333	0.002
			Pro (mg)	0.0348	0.0403	0.0426288	0.0352	0.0379	0.0539	0.0441	0.0406	0.0461	0.0393	0.0337	0.0504	0.045	0.0549	0.058	0.0487	0.0493	0.041	0.0513	0.0491	0.0482	0.0613	0.0474	0.0509	0.0542	0.0485	0.0520012	0.0498	0.0532	0.0551
			CAT activity	5.74713	5.58313	5.27812	5.68182	5.93668	5.10204	5.66893	5.54187	5.42299	5.72519	5.93472	5.45635	5.55556	5.46448	5.17241	5.64682	5.07099	5.4878	5.84795	5.09165	5.18672	5.30179	5.27426	5.40275	5.0738	5.6701	5.28834	5.02008	5.16917	5.44465
		R2	Sample	1	2	3	4	5	6	7	8	9	10	11	12	13	14	15	16	17	18	19	20	21	22	23	24	25	26	27	28	29	30
			OD1	0.332	0.454	0.314	0.336	0.476	0.326	0.492	0.372	0.466	0.486	0.325	0.482	0.414	0.492	0.364	0.426	0.232	0.342	0.357	0.492	0.442	0.462	0.314	0.482	0.404	0.468	0.302	0.314	0.382	0.452
			OD2	0.33	0.452	0.312	0.335	0.474	0.324	0.491	0.37	0.464	0.484	0.322	0.481	0.412	0.49	0.362	0.423	0.23	0.34	0.355	0.49	0.441	0.461	0.313	0.48	0.401	0.466	0.301	0.313	0.381	0.451
			OD3	0.328	0.449	0.311	0.332	0.472	0.321	0.489	0.369	0.462	0.483	0.32	0.479	0.41	0.488	0.36	0.42	0.228	0.338	0.354	0.488	0.439	0.458	0.311	0.478	0.4	0.465	0.298	0.312	0.379	0.449
			OD4	0.326	0.447	0.309	0.33	0.471	0.319	0.487	0.368	0.46	0.481	0.318	0.477	0.408	0.487	0.359	0.419	0.227	0.336	0.35	0.486	0.436	0.455	0.308	0.477	0.399	0.463	0.296	0.31	0.377	0.447
			OD5	0.324	0.445	0.307	0.328	0.469	0.318	0.485	0.367	0.458	0.48	0.316	0.473	0.407	0.486	0.357	0.418	0.226	0.334	0.348	0.485	0.434	0.453	0.307	0.475	0.397	0.461	0.294	0.308	0.376	0.445
			OD6	0.323	0.443	0.305	0.327	0.467	0.317	0.484	0.366	0.457	0.479	0.315	0.472	0.406	0.485	0.356	0.417	0.224	0.332	0.346	0.483	0.432	0.452	0.306	0.474	0.396	0.46	0.292	0.307	0.375	0.444
			OD7	0.322	0.442	0.303	0.326	0.465	0.316	0.482	0.365	0.456	0.478	0.313	0.471	0.405	0.484	0.355	0.416	0.223	0.33	0.344	0.481	0.43	0.451	0.305	0.472	0.395	0.459	0.291	0.306	0.374	0.443
			OD1-OD2	0.002	0.002	0.002	0.001	0.002	0.002	0.001	0.002	0.002	0.002	0.003	0.001	0.002	0.002	0.002	0.003	0.002	0.002	0.002	0.002	0.001	0.001	0.001	0.002	0.003	0.002	0.001	0.001	0.001	0.001
			OD2-OD3	0.002	0.003	0.001	0.003	0.002	0.003	0.002	0.001	0.002	0.001	0.002	0.002	0.002	0.002	0.002	0.003	0.002	0.002	0.001	0.002	0.002	0.003	0.002	0.002	0.001	0.001	0.003	0.001	0.002	0.002
			OD3-OD4	0.002	0.002	0.002	0.002	0.001	0.002	0.002	0.001	0.002	0.002	0.002	0.002	0.002	0.001	0.001	0.001	0.001	0.002	0.004	0.002	0.003	0.003	0.003	0.001	0.001	0.002	0.002	0.002	0.002	0.002
			OD4-OD5	0.002	0.002	0.002	0.002	0.002	0.001	0.002	0.001	0.002	0.001	0.002	0.004	0.001	0.001	0.002	0.001	0.001	0.002	0.002	0.001	0.002	0.002	0.001	0.002	0.002	0.002	0.002	0.002	0.001	0.002
			OD5-OD6	0.001	0.002	0.002	0.001	0.002	0.001	0.001	0.001	0.001	0.001	0.001	0.001	0.001	0.001	0.001	0.001	0.002	0.002	0.002	0.002	0.002	0.001	0.001	0.001	0.001	0.001	0.002	0.001	0.001	0.001
			OD6-OD7	0.001	0.001	0.002	0.001	0.002	0.001	0.002	0.001	0.001	0.001	0.002	0.001	0.001	0.001	0.001	0.001	0.001	0.002	0.002	0.002	0.002	0.001	0.001	0.002	0.001	0.001	0.001	0.001	0.001	0.001
			AVERAGE	0.00166667	0.002	0.00183333	0.00166667	0.00183333	0.00166667	0.00166667	0.00116667	0.00166667	0.00133333	0.002	0.00183333	0.0015	0.00133333	0.0015	0.00166667	0.0015	0.002	0.00216667	0.00183333	0.002	0.00183333	0.0015	0.00166667	0.0015	0.0015	0.00183333	0.00133333	0.00133333	0.0015
			Pro (mg)	0.0446	0.0549	0.0516	0.0482	0.0512	0.0486	0.0479	0.0317	0.0451	0.0381	0.05012	0.0504	0.0442	0.0344	0.0438	0.0432	0.0438	0.0596	0.0558	0.0506	0.0552	0.0508	0.0404	0.0484	0.0422	0.0426	0.0488	0.0358	0.0372	0.0416
			CAT activity	5.60538	5.46448	5.32946	5.18672	5.37109	5.14403	5.21921	5.5205	5.54324	5.24934	5.98563	5.45635	5.0905	5.81395	5.13699	5.78704	5.13699	5.03356	5.82437	5.43478	5.43478	5.41339	5.56931	5.16529	5.33175	5.28169	5.63525	5.58659	5.37634	5.40865
		R3	Sample	1	2	3	4	5	6	7	8	9	10	11	12	13	14	15	16	17	18	19	20	21	22	23	24	25	26	27	28	29	30
			OD1	0.388	0.428	0.348	0.352	0.432	0.332	0.444	0.334	0.454	0.314	0.336	0.476	0.326	0.492	0.372	0.466	0.486	0.325	0.482	0.414	0.492	0.364	0.426	0.232	0.342	0.357	0.492	0.442	0.324	0.404
			OD2	0.385	0.427	0.347	0.351	0.43	0.33	0.443	0.332	0.452	0.312	0.335	0.474	0.324	0.491	0.37	0.463	0.485	0.323	0.48	0.412	0.489	0.362	0.423	0.231	0.341	0.355	0.491	0.441	0.322	0.403
			OD3	0.384	0.426	0.345	0.35	0.428	0.327	0.441	0.33	0.449	0.311	0.332	0.472	0.321	0.489	0.369	0.462	0.484	0.322	0.479	0.411	0.487	0.361	0.419	0.229	0.339	0.353	0.489	0.439	0.321	0.401
			OD4	0.383	0.424	0.343	0.349	0.425	0.325	0.438	0.328	0.447	0.309	0.33	0.471	0.319	0.488	0.368	0.461	0.482	0.319	0.478	0.409	0.485	0.359	0.418	0.228	0.336	0.349	0.487	0.436	0.319	0.399
			OD5	0.381	0.422	0.341	0.347	0.423	0.323	0.436	0.326	0.445	0.307	0.328	0.469	0.318	0.486	0.367	0.459	0.481	0.318	0.476	0.407	0.484	0.357	0.417	0.225	0.334	0.347	0.485	0.434	0.317	0.397
			OD6	0.38	0.42	0.34	0.346	0.422	0.321	0.435	0.325	0.443	0.305	0.327	0.467	0.317	0.485	0.365	0.458	0.479	0.317	0.475	0.406	0.483	0.356	0.415	0.223	0.333	0.346	0.483	0.432	0.315	0.396
			OD7	0.378	0.419	0.339	0.344	0.421	0.32	0.434	0.324	0.442	0.303	0.326	0.465	0.316	0.483	0.364	0.456	0.478	0.315	0.474	0.405	0.482	0.355	0.414	0.222	0.331	0.345	0.481	0.43	0.313	0.395
			OD1-OD2	0.003	0.001	0.001	0.001	0.002	0.002	0.001	0.002	0.002	0.002	0.001	0.002	0.002	0.001	0.002	0.003	0.001	0.002	0.002	0.002	0.003	0.002	0.003	0.001	0.001	0.002	0.001	0.001	0.002	0.001
			OD2-OD3	0.001	0.001	0.002	0.001	0.002	0.003	0.002	0.002	0.003	0.001	0.003	0.002	0.003	0.002	0.001	0.001	0.001	0.001	0.001	0.001	0.002	0.001	0.004	0.002	0.002	0.002	0.002	0.002	0.001	0.002
			OD3-OD4	0.001	0.002	0.002	0.001	0.003	0.002	0.003	0.002	0.002	0.002	0.002	0.001	0.002	0.001	0.001	0.001	0.002	0.003	0.001	0.002	0.002	0.002	0.001	0.001	0.003	0.004	0.002	0.003	0.002	0.002
			OD4-OD5	0.002	0.002	0.002	0.002	0.002	0.002	0.002	0.002	0.002	0.002	0.002	0.002	0.001	0.002	0.001	0.002	0.001	0.001	0.002	0.002	0.001	0.002	0.001	0.003	0.002	0.002	0.002	0.002	0.002	0.002
			OD5-OD6	0.001	0.002	0.001	0.001	0.001	0.002	0.001	0.001	0.002	0.002	0.001	0.002	0.001	0.001	0.002	0.001	0.002	0.001	0.001	0.001	0.001	0.001	0.002	0.002	0.001	0.001	0.002	0.002	0.002	0.001
			OD6-OD7	0.002	0.001	0.001	0.002	0.001	0.001	0.001	0.001	0.001	0.002	0.001	0.002	0.001	0.002	0.001	0.002	0.001	0.002	0.001	0.001	0.001	0.001	0.001	0.001	0.002	0.001	0.002	0.002	0.002	0.001
			AVERAGE	0.00166667	0.0015	0.0015	0.00133333	0.00183333	0.002	0.00166667	0.00166667	0.002	0.00183333	0.00166667	0.00183333	0.00166667	0.0015	0.00133333	0.00166667	0.00133333	0.00166667	0.00133333	0.0015	0.00166667	0.0015	0.002	0.00166667	0.00183333	0.002	0.00183333	0.002	0.00183333	0.0015
			Pro (mg)	0.0434	0.0446	0.0408	0.0388	0.0508	0.0509	0.0476	0.0488	0.0584	0.0505	0.0498	0.0496	0.0438	0.0436	0.0379	0.0428	0.0379	0.0481	0.0372	0.0425	0.0436	0.0401	0.0552	0.0476	0.0548	0.05114	0.0492	0.0572	0.05248	0.0444
			CAT activity	5.76037	5.04484	5.51471	5.15464	5.41339	5.89391	5.2521	5.12295	5.13699	5.44554	5.02008	5.54435	5.70776	5.16055	5.27704	5.84112	5.27704	5.19751	5.37634	5.29412	5.73394	5.61097	5.43478	5.2521	5.01825	5.86625	5.58943	5.24476	5.24009	5.06757
	4d	R1	Sample	1	2	3	4	5	6	7	8	9	10	11	12	13	14	15	16	17	18	19	20	21	22	23	24	25	26	27	28	29	30
			OD1	0.621	0.533	0.631	0.644	0.704	0.504	0.768	0.598	0.738	0.558	0.592	0.872	0.522	0.824	0.684	0.802	0.842	0.575	0.854	0.758	0.824	0.608	0.722	0.404	0.674	0.679	0.824	0.774	0.528	0.788
			OD2	0.619	0.529	0.628	0.642	0.7	0.501	0.765	0.595	0.734	0.555	0.588	0.869	0.518	0.822	0.682	0.799	0.84	0.572	0.852	0.755	0.821	0.605	0.718	0.401	0.67	0.675	0.821	0.771	0.525	0.786
			OD3	0.617	0.526	0.626	0.64	0.696	0.497	0.762	0.591	0.73	0.551	0.584	0.865	0.5145	0.819	0.678	0.795	0.837	0.569	0.849	0.752	0.817	0.602	0.714	0.397	0.666	0.671	0.817	0.767	0.521	0.783
			OD4	0.614	0.524	0.623	0.637	0.692	0.492	0.758	0.587	0.727	0.547	0.581	0.861	0.5125	0.816	0.675	0.792	0.834	0.565	0.846	0.75	0.814	0.598	0.71	0.394	0.662	0.668	0.813	0.764	0.517	0.779
			OD5	0.611	0.521	0.621	0.633	0.689	0.488	0.755	0.584	0.723	0.544	0.577	0.856	0.5085	0.812	0.671	0.788	0.831	0.561	0.843	0.747	0.811	0.596	0.706	0.39	0.659	0.664	0.81	0.76	0.515	0.776
			OD6	0.607	0.518	0.617	0.63	0.686	0.485	0.752	0.581	0.72	0.54	0.574	0.853	0.5045	0.809	0.667	0.785	0.828	0.557	0.839	0.743	0.807	0.593	0.703	0.387	0.655	0.661	0.806	0.756	0.511	0.772
			OD7	0.605	0.516	0.613	0.627	0.683	0.482	0.748	0.578	0.717	0.537	0.57	0.85	0.5015	0.805	0.664	0.782	0.824	0.554	0.835	0.74	0.805	0.589	0.699	0.383	0.652	0.657	0.803	0.753	0.507	0.769
			OD1-OD2	0.002	0.004	0.003	0.002	0.004	0.003	0.003	0.003	0.004	0.003	0.004	0.003	0.004	0.002	0.002	0.003	0.002	0.003	0.002	0.003	0.003	0.003	0.004	0.003	0.004	0.004	0.003	0.003	0.003	0.002
			OD2-OD3	0.002	0.003	0.002	0.002	0.004	0.004	0.003	0.004	0.004	0.004	0.004	0.004	0.0035	0.003	0.004	0.004	0.003	0.003	0.003	0.003	0.004	0.003	0.004	0.004	0.004	0.004	0.004	0.004	0.004	0.003
			OD3-OD4	0.003	0.002	0.003	0.003	0.004	0.005	0.004	0.004	0.003	0.004	0.003	0.004	0.002	0.003	0.003	0.003	0.003	0.004	0.003	0.002	0.003	0.004	0.004	0.003	0.004	0.003	0.004	0.003	0.004	0.004
			OD4-OD5	0.003	0.003	0.002	0.004	0.003	0.004	0.003	0.003	0.004	0.003	0.004	0.005	0.004	0.004	0.004	0.004	0.003	0.004	0.003	0.003	0.003	0.002	0.004	0.004	0.003	0.004	0.003	0.004	0.002	0.003
			OD5-OD6	0.004	0.003	0.004	0.003	0.003	0.003	0.003	0.003	0.003	0.004	0.003	0.003	0.004	0.003	0.004	0.003	0.003	0.004	0.004	0.004	0.004	0.003	0.003	0.003	0.004	0.003	0.004	0.004	0.004	0.004
			OD6-OD7	0.002	0.002	0.004	0.003	0.003	0.003	0.004	0.003	0.003	0.003	0.004	0.003	0.003	0.004	0.003	0.003	0.004	0.003	0.004	0.003	0.002	0.004	0.004	0.004	0.003	0.004	0.003	0.003	0.004	0.003
			AVERAGE	0.00266667	0.00283333	0.003	0.00283333	0.0035	0.00366667	0.00333333	0.00333333	0.0035	0.0035	0.00366667	0.00366667	0.00341667	0.00316667	0.00333333	0.00333333	0.003	0.0035	0.00316667	0.003	0.00316667	0.00316667	0.00383333	0.0035	0.00366667	0.00366667	0.0035	0.0035	0.0035	0.00316667
			Pro (mg)	0.0406	0.0456	0.0458	0.0438	0.0568	0.0584	0.0536	0.0548	0.0554	0.0568	0.0558	0.056796	0.05488	0.0486	0.0524	0.0518	0.0484	0.0536	0.0512	0.0473	0.0486	0.0486	0.0612	0.0536	0.0588	0.0564	0.0532	0.0552	0.0548	0.0484
			CAT activity	9.85222	9.32018	9.82533	9.7032	9.24296	9.41781	9.32836	9.12409	9.47653	9.24296	9.85663	9.68378	9.33856	9.77366	9.54198	9.65251	9.29752	9.79478	9.27734	9.51374	9.77366	9.77366	9.39542	9.79478	9.35374	9.75177	9.86842	9.51087	9.58029	9.81405
		R2	Sample	1	2	3	4	5	6	7	8	9	10	11	12	13	14	15	16	17	18	19	20	21	22	23	24	25	26	27	28	29	30
			OD1	0.537	0.411	0.577	0.548	0.668	0.468	0.656	0.566	0.646	0.486	0.564	0.724	0.477	0.708	0.528	0.634	0.714	0.425	0.718	0.656	0.718	0.526	0.674	0.368	0.558	0.593	0.708	0.678	0.476	0.696
			OD2	0.533	0.409	0.574	0.544	0.664	0.464	0.652	0.563	0.644	0.484	0.561	0.721	0.475	0.705	0.525	0.631	0.71	0.421	0.715	0.652	0.715	0.524	0.671	0.365	0.556	0.589	0.704	0.674	0.472	0.691
			OD3	0.529	0.405	0.571	0.54	0.66	0.46	0.649	0.559	0.64	0.48	0.557	0.717	0.472	0.702	0.521	0.628	0.707	0.416	0.712	0.649	0.712	0.521	0.667	0.362	0.553	0.585	0.7	0.67	0.467	0.687
			OD4	0.526	0.401	0.567	0.536	0.656	0.457	0.645	0.555	0.636	0.476	0.553	0.713	0.468	0.698	0.518	0.625	0.704	0.413	0.708	0.646	0.708	0.517	0.664	0.359	0.55	0.58	0.694	0.665	0.464	0.683
			OD5	0.522	0.397	0.563	0.533	0.653	0.453	0.642	0.551	0.632	0.472	0.549	0.709	0.464	0.695	0.515	0.622	0.701	0.409	0.704	0.642	0.704	0.514	0.661	0.356	0.546	0.576	0.691	0.659	0.46	0.678
			OD6	0.519	0.394	0.559	0.531	0.649	0.449	0.638	0.546	0.629	0.469	0.545	0.705	0.461	0.692	0.511	0.62	0.698	0.405	0.701	0.639	0.701	0.511	0.658	0.351	0.543	0.573	0.687	0.656	0.455	0.673
			OD7	0.516	0.392	0.556	0.529	0.645	0.445	0.634	0.545	0.627	0.467	0.543	0.702	0.459	0.69	0.509	0.618	0.695	0.403	0.699	0.637	0.699	0.508	0.656	0.347	0.541	0.569	0.685	0.651	0.449	0.669
			OD1-OD2	0.004	0.002	0.003	0.004	0.004	0.004	0.004	0.003	0.002	0.002	0.003	0.003	0.002	0.003	0.003	0.003	0.004	0.004	0.003	0.004	0.003	0.002	0.003	0.003	0.002	0.004	0.004	0.004	0.004	0.005
			OD2-OD3	0.004	0.004	0.003	0.004	0.004	0.004	0.003	0.004	0.004	0.004	0.004	0.004	0.003	0.003	0.004	0.003	0.003	0.005	0.003	0.003	0.003	0.003	0.004	0.003	0.003	0.004	0.004	0.004	0.005	0.004
			OD3-OD4	0.003	0.004	0.004	0.004	0.004	0.003	0.004	0.004	0.004	0.004	0.004	0.004	0.004	0.004	0.003	0.003	0.003	0.003	0.004	0.003	0.004	0.004	0.003	0.003	0.003	0.005	0.006	0.005	0.003	0.004
			OD4-OD5	0.004	0.004	0.004	0.003	0.003	0.004	0.003	0.004	0.004	0.004	0.004	0.004	0.004	0.003	0.003	0.003	0.003	0.004	0.004	0.004	0.004	0.003	0.003	0.003	0.004	0.004	0.003	0.006	0.004	0.005
			OD5-OD6	0.003	0.003	0.004	0.002	0.004	0.004	0.004	0.005	0.003	0.003	0.004	0.004	0.003	0.003	0.004	0.002	0.003	0.004	0.003	0.003	0.003	0.003	0.003	0.005	0.003	0.003	0.004	0.003	0.005	0.005
			OD6-OD7	0.003	0.002	0.003	0.002	0.004	0.004	0.004	0.001	0.002	0.002	0.002	0.003	0.002	0.002	0.002	0.002	0.003	0.002	0.002	0.002	0.002	0.003	0.002	0.004	0.002	0.004	0.002	0.005	0.006	0.004
			AVERAGE	0.0035	0.00316667	0.0035	0.00316667	0.00383333	0.00383333	0.00366667	0.0035	0.00316667	0.00316667	0.0035	0.00366667	0.003	0.003	0.00316667	0.00266667	0.00316667	0.00366667	0.00316667	0.00316667	0.00316667	0.003	0.003	0.0035	0.00283333	0.004	0.00383333	0.0045	0.0045	0.0045
			Pro (mg)	0.0556	0.0507	0.0552	0.0472	0.0582	0.0606	0.0562	0.0572	0.0496	0.0482	0.0552	0.0584	0.0462	0.0464	0.0476	0.0432	0.0476	0.0564	0.0478	0.0502	0.0515	0.0474	0.0458	0.0564	0.0442	0.0603	0.0588	0.0678	0.0725	0.0726
			CAT activity	9.44245	9.36884	9.51087	10.0636	9.87973	9.48845	9.78648	9.17832	9.57661	9.85477	9.51087	9.41781	9.74026	9.69828	9.97899	9.25926	9.97899	9.75177	9.93724	9.46215	9.2233	9.49367	9.82533	9.30851	9.61538	9.95025	9.77891	9.95575	9.31034	9.29752
		R3	Sample	1	2	3	4	5	6	7	8	9	10	11	12	13	14	15	16	17	18	19	20	21	22	23	24	25	26	27	28	29	30
			OD1	0.587	0.451	0.557	0.588	0.688	0.488	0.696	0.506	0.686	0.526	0.524	0.784	0.434	0.728	0.648	0.794	0.774	0.525	0.738	0.626	0.728	0.576	0.634	0.388	0.678	0.613	0.728	0.678	0.416	0.736
			OD2	0.585	0.448	0.552	0.584	0.685	0.485	0.692	0.501	0.682	0.522	0.519	0.78	0.431	0.724	0.645	0.789	0.771	0.521	0.734	0.622	0.725	0.572	0.631	0.383	0.673	0.61	0.725	0.673	0.411	0.733
			OD3	0.582	0.445	0.548	0.58	0.681	0.48	0.689	0.496	0.678	0.519	0.514	0.775	0.427	0.721	0.641	0.786	0.766	0.516	0.731	0.619	0.721	0.569	0.628	0.379	0.669	0.606	0.721	0.67	0.407	0.729
			OD4	0.578	0.441	0.545	0.574	0.678	0.477	0.684	0.492	0.673	0.516	0.51	0.769	0.424	0.718	0.637	0.782	0.762	0.512	0.726	0.615	0.717	0.565	0.624	0.376	0.664	0.602	0.717	0.666	0.404	0.724
			OD5	0.575	0.438	0.541	0.571	0.674	0.472	0.68	0.489	0.67	0.51	0.505	0.764	0.419	0.714	0.632	0.777	0.759	0.509	0.722	0.61	0.712	0.561	0.619	0.373	0.661	0.599	0.714	0.661	0.4	0.72
			OD6	0.573	0.434	0.536	0.567	0.669	0.468	0.676	0.484	0.665	0.507	0.5	0.761	0.414	0.711	0.629	0.774	0.756	0.505	0.719	0.606	0.708	0.558	0.614	0.37	0.656	0.594	0.711	0.658	0.395	0.716
			OD7	0.57	0.43	0.532	0.562	0.665	0.465	0.674	0.48	0.661	0.504	0.496	0.757	0.41	0.706	0.625	0.77	0.753	0.501	0.715	0.601	0.705	0.554	0.608	0.367	0.652	0.59	0.707	0.654	0.391	0.713
			OD1-OD2	0.002	0.003	0.005	0.004	0.003	0.003	0.004	0.005	0.004	0.004	0.005	0.004	0.003	0.004	0.003	0.005	0.003	0.004	0.004	0.004	0.003	0.004	0.003	0.005	0.005	0.003	0.003	0.005	0.005	0.003
			OD2-OD3	0.003	0.003	0.004	0.004	0.004	0.005	0.003	0.005	0.004	0.003	0.005	0.005	0.004	0.003	0.004	0.003	0.005	0.005	0.003	0.003	0.004	0.003	0.003	0.004	0.004	0.004	0.004	0.003	0.004	0.004
			OD3-OD4	0.004	0.004	0.003	0.006	0.003	0.003	0.005	0.004	0.005	0.003	0.004	0.006	0.003	0.003	0.004	0.004	0.004	0.004	0.005	0.004	0.004	0.004	0.004	0.003	0.005	0.004	0.004	0.004	0.003	0.005
			OD4-OD5	0.003	0.003	0.004	0.003	0.004	0.005	0.004	0.003	0.003	0.006	0.005	0.005	0.005	0.004	0.005	0.005	0.003	0.003	0.004	0.005	0.005	0.004	0.005	0.003	0.003	0.003	0.003	0.005	0.004	0.004
			OD5-OD6	0.002	0.004	0.005	0.004	0.005	0.004	0.004	0.005	0.005	0.003	0.005	0.003	0.005	0.003	0.003	0.003	0.003	0.004	0.003	0.004	0.004	0.003	0.005	0.003	0.005	0.005	0.003	0.003	0.005	0.004
			OD6-OD7	0.003	0.004	0.004	0.005	0.004	0.003	0.002	0.004	0.004	0.003	0.004	0.004	0.004	0.005	0.004	0.004	0.003	0.004	0.004	0.005	0.003	0.004	0.006	0.003	0.004	0.004	0.004	0.004	0.004	0.003
			AVERAGE	0.00283333	0.0035	0.00416667	0.00433333	0.00383333	0.00383333	0.00366667	0.00433333	0.00416667	0.00366667	0.00466667	0.0045	0.004	0.00366667	0.00383333	0.004	0.0035	0.004	0.00383333	0.00416667	0.00383333	0.00366667	0.00433333	0.0035	0.00433333	0.00383333	0.0035	0.004	0.00416667	0.00383333
			Pro (mg)	0.0456	0.0557	0.0675	0.0676	0.0592	0.0593	0.0555	0.0665	0.0681	0.0588	0.0743	0.0685	0.0616	0.0583	0.0632	0.0621	0.0542	0.0641	0.0635	0.0683	0.0593	0.0584	0.0672	0.0551	0.0697	0.0594	0.0578	0.0616	0.0686	0.0583
			CAT activity	9.32018	9.42549	9.25926	9.61538	9.71284	9.69646	9.90991	9.77444	9.17768	9.35374	9.42127	9.85401	9.74026	9.43396	9.0981	9.66184	9.68635	9.36037	9.05512	9.15081	9.69646	9.41781	9.67262	9.52813	9.32568	9.68013	9.08304	9.74026	9.11079	9.86278
	8d	R1	Sample	1	2	3	4	5	6	7	8	9	10	11	12	13	14	15	16	17	18	19	20	21	22	23	24	25	26	27	28	29	30
			OD1	0.612	0.695	0.629	0.618	0.585	0.299	0.795	0.364	0.471	0.613	0.699	0.357	0.624	0.638	0.531	0.442	0.533	0.656	0.563	0.769	0.638	0.391	0.498	0.473	0.505	0.718	0.538	0.526	0.489	0.693
			OD2	0.609	0.692	0.624	0.615	0.582	0.296	0.792	0.361	0.468	0.608	0.696	0.352	0.621	0.634	0.528	0.437	0.528	0.652	0.558	0.766	0.635	0.388	0.495	0.469	0.502	0.714	0.534	0.521	0.486	0.688
			OD3	0.605	0.688	0.62	0.611	0.578	0.292	0.788	0.357	0.465	0.604	0.692	0.348	0.618	0.629	0.524	0.433	0.524	0.647	0.554	0.763	0.63	0.385	0.492	0.465	0.498	0.709	0.531	0.518	0.482	0.684
			OD4	0.6	0.684	0.615	0.606	0.574	0.288	0.785	0.354	0.459	0.599	0.688	0.345	0.614	0.626	0.519	0.428	0.519	0.642	0.549	0.758	0.625	0.38	0.488	0.461	0.493	0.705	0.527	0.513	0.478	0.679
			OD5	0.595	0.681	0.611	0.601	0.57	0.284	0.781	0.349	0.455	0.596	0.684	0.343	0.609	0.622	0.515	0.424	0.515	0.638	0.546	0.754	0.621	0.377	0.484	0.456	0.49	0.701	0.522	0.509	0.473	0.675
			OD6	0.592	0.677	0.607	0.597	0.568	0.279	0.776	0.346	0.451	0.593	0.681	0.339	0.605	0.618	0.511	0.42	0.512	0.635	0.543	0.75	0.617	0.374	0.48	0.452	0.486	0.698	0.519	0.505	0.469	0.672
			OD7	0.589	0.673	0.603	0.593	0.565	0.275	0.772	0.341	0.447	0.589	0.677	0.335	0.601	0.614	0.507	0.416	0.508	0.631	0.539	0.746	0.613	0.37	0.476	0.448	0.482	0.694	0.515	0.501	0.465	0.668
			OD1-OD2	0.003	0.003	0.005	0.003	0.003	0.003	0.003	0.003	0.003	0.005	0.003	0.005	0.003	0.004	0.003	0.005	0.005	0.004	0.005	0.003	0.003	0.003	0.003	0.004	0.003	0.004	0.004	0.005	0.003	0.005
			OD2-OD3	0.004	0.004	0.004	0.004	0.004	0.004	0.004	0.004	0.003	0.004	0.004	0.004	0.003	0.005	0.004	0.004	0.004	0.005	0.004	0.003	0.005	0.003	0.003	0.004	0.004	0.005	0.003	0.003	0.004	0.004
			OD3-OD4	0.005	0.004	0.005	0.005	0.004	0.004	0.003	0.003	0.006	0.005	0.004	0.003	0.004	0.003	0.005	0.005	0.005	0.005	0.005	0.005	0.005	0.005	0.004	0.004	0.005	0.004	0.004	0.005	0.004	0.005
			OD4-OD5	0.005	0.003	0.004	0.005	0.004	0.004	0.004	0.005	0.004	0.003	0.004	0.002	0.005	0.004	0.004	0.004	0.004	0.004	0.003	0.004	0.004	0.003	0.004	0.005	0.003	0.004	0.005	0.004	0.005	0.004
			OD5-OD6	0.003	0.004	0.004	0.004	0.002	0.005	0.005	0.003	0.004	0.003	0.003	0.004	0.004	0.004	0.004	0.004	0.003	0.003	0.003	0.004	0.004	0.003	0.004	0.004	0.004	0.003	0.003	0.004	0.004	0.003
			OD6-OD7	0.003	0.004	0.004	0.004	0.003	0.004	0.004	0.005	0.004	0.004	0.004	0.004	0.004	0.004	0.004	0.004	0.004	0.004	0.004	0.004	0.004	0.004	0.004	0.004	0.004	0.004	0.004	0.004	0.004	0.004
			AVERAGE	0.00383333	0.00366667	0.00433333	0.00416667	0.00333333	0.004	0.00383333	0.00383333	0.004	0.004	0.00366667	0.00366667	0.00383333	0.004	0.004	0.00433333	0.00416667	0.00416667	0.004	0.00383333	0.00416667	0.0035	0.00366667	0.00416667	0.00383333	0.004	0.00383333	0.00416667	0.004	0.00416667
			Pro (mg)	0.0602	0.0573	0.0676	0.0641	0.0522	0.0651	0.0584	0.0592	0.0601	0.0619	0.0584	0.0563	0.0612	0.0624	0.0631	0.0652	0.0651	0.0649	0.0628	0.0585	0.0674	0.0554	0.0568	0.0664	0.0632	0.0659	0.0618	0.0628	0.0615	0.0676
			CAT activity	9.5515	9.5986	9.61538	9.75039	9.57854	9.21659	9.84589	9.71284	9.98336	9.69305	9.41781	9.76909	9.39542	9.61538	9.50872	9.96933	9.60061	9.6302	9.55414	9.82906	9.273	9.47653	9.6831	9.41265	9.0981	9.1047	9.30421	9.95223	9.7561	9.24556
		R2	Sample	1	2	3	4	5	6	7	8	9	10	11	12	13	14	15	16	17	18	19	20	21	22	23	24	25	26	27	28	29	30
			OD1	0.665	0.545	0.815	0.856	0.796	0.546	0.682	0.477	0.337	0.567	0.408	0.578	0.553	0.626	0.666	0.823	0.433	0.575	0.871	0.717	0.526	0.442	0.533	0.496	0.601	0.635	0.526	0.751	0.522	0.462
			OD2	0.659	0.541	0.811	0.85	0.79	0.54	0.676	0.471	0.331	0.561	0.406	0.576	0.549	0.622	0.664	0.819	0.429	0.571	0.868	0.713	0.522	0.439	0.529	0.491	0.596	0.63	0.521	0.747	0.519	0.459
			OD3	0.653	0.537	0.807	0.845	0.787	0.535	0.672	0.468	0.327	0.556	0.402	0.573	0.545	0.618	0.661	0.814	0.424	0.566	0.865	0.707	0.517	0.435	0.526	0.488	0.592	0.627	0.518	0.744	0.516	0.456
			OD4	0.649	0.533	0.802	0.841	0.783	0.531	0.669	0.464	0.324	0.552	0.398	0.569	0.54	0.614	0.657	0.811	0.419	0.562	0.86	0.703	0.511	0.43	0.521	0.482	0.588	0.621	0.514	0.738	0.512	0.452
			OD5	0.646	0.528	0.798	0.837	0.78	0.527	0.665	0.461	0.32	0.548	0.395	0.565	0.536	0.611	0.654	0.807	0.416	0.558	0.856	0.697	0.508	0.426	0.516	0.477	0.583	0.617	0.511	0.733	0.507	0.449
			OD6	0.642	0.524	0.794	0.833	0.777	0.523	0.661	0.458	0.316	0.544	0.392	0.562	0.533	0.605	0.652	0.803	0.41	0.555	0.853	0.692	0.504	0.423	0.511	0.474	0.579	0.614	0.506	0.729	0.502	0.446
			OD7	0.639	0.521	0.791	0.83	0.774	0.52	0.658	0.454	0.313	0.541	0.389	0.559	0.53	0.601	0.65	0.798	0.405	0.551	0.849	0.687	0.499	0.421	0.507	0.469	0.574	0.609	0.502	0.724	0.499	0.444
			OD1-OD2	0.006	0.004	0.004	0.006	0.006	0.006	0.006	0.006	0.006	0.006	0.002	0.002	0.004	0.004	0.002	0.004	0.004	0.004	0.003	0.004	0.004	0.003	0.004	0.005	0.005	0.005	0.005	0.004	0.003	0.003
			OD2-OD3	0.006	0.004	0.004	0.005	0.003	0.005	0.004	0.003	0.004	0.005	0.004	0.003	0.004	0.004	0.003	0.005	0.005	0.005	0.003	0.006	0.005	0.004	0.003	0.003	0.004	0.003	0.003	0.003	0.003	0.003
			OD3-OD4	0.004	0.004	0.005	0.004	0.004	0.004	0.003	0.004	0.003	0.004	0.004	0.004	0.005	0.004	0.004	0.003	0.005	0.004	0.005	0.004	0.006	0.005	0.005	0.006	0.004	0.006	0.004	0.006	0.004	0.004
			OD4-OD5	0.003	0.005	0.004	0.004	0.003	0.004	0.004	0.003	0.004	0.004	0.003	0.004	0.004	0.003	0.003	0.004	0.003	0.004	0.004	0.006	0.003	0.004	0.005	0.005	0.005	0.004	0.003	0.005	0.005	0.003
			OD5-OD6	0.004	0.004	0.004	0.004	0.003	0.004	0.004	0.003	0.004	0.004	0.003	0.003	0.003	0.006	0.002	0.004	0.006	0.003	0.003	0.005	0.004	0.003	0.005	0.003	0.004	0.003	0.005	0.004	0.005	0.003
			OD6-OD7	0.003	0.003	0.003	0.003	0.003	0.003	0.003	0.004	0.003	0.003	0.003	0.003	0.003	0.004	0.002	0.005	0.005	0.004	0.004	0.005	0.005	0.002	0.004	0.005	0.005	0.005	0.004	0.005	0.003	0.002
			AVERAGE	0.00433333	0.004	0.004	0.00433333	0.00366667	0.00433333	0.004	0.00383333	0.004	0.00433333	0.00316667	0.00316667	0.00383333	0.00416667	0.00266667	0.00416667	0.00466667	0.004	0.00366667	0.005	0.0045	0.0035	0.00433333	0.0045	0.0045	0.00433333	0.004	0.0045	0.00383333	0.003
			Pro (mg)	0.0656	0.0644	0.0642	0.0702	0.0589	0.0651	0.0632	0.0612	0.0601	0.0675	0.0512	0.0502	0.0612	0.0644	0.0401	0.0642	0.071	0.0617	0.0588	0.0825	0.0744	0.0559	0.0719	0.0684	0.0697	0.0659	0.0612	0.0689	0.0615	0.0456
			CAT activity	9.90854	9.31677	9.34579	9.25926	9.33786	9.98464	9.49367	9.39542	9.98336	9.62963	9.27734	9.46215	9.39542	9.70497	9.97506	9.7352	9.85915	9.72447	9.35374	9.09091	9.07258	9.39177	9.04033	9.86842	9.68436	9.86343	9.80392	9.79681	9.34959	9.86842
		R3	Sample	1	2	3	4	5	6	7	8	9	10	11	12	13	14	15	16	17	18	19	20	21	22	23	24	25	26	27	28	29	30
			OD1	0.725	0.525	0.375	0.795	0.492	0.663	0.578	0.406	0.495	0.475	0.649	0.407	0.333	0.515	0.726	0.354	0.786	0.662	0.499	0.632	0.315	0.753	0.491	0.405	0.479	0.552	0.515	0.636	0.519	0.716
			OD2	0.719	0.52	0.371	0.789	0.487	0.658	0.575	0.401	0.492	0.472	0.644	0.401	0.33	0.51	0.722	0.35	0.781	0.658	0.495	0.627	0.312	0.75	0.488	0.402	0.475	0.549	0.512	0.632	0.515	0.712
			OD3	0.716	0.516	0.366	0.784	0.484	0.655	0.572	0.396	0.489	0.468	0.64	0.397	0.326	0.506	0.718	0.346	0.777	0.654	0.49	0.623	0.308	0.746	0.484	0.398	0.472	0.545	0.509	0.629	0.511	0.706
			OD4	0.711	0.512	0.362	0.78	0.48	0.651	0.568	0.392	0.484	0.464	0.635	0.392	0.323	0.503	0.714	0.342	0.772	0.649	0.486	0.618	0.304	0.741	0.479	0.393	0.468	0.54	0.507	0.624	0.507	0.702
			OD5	0.705	0.507	0.357	0.776	0.476	0.646	0.563	0.387	0.48	0.46	0.631	0.388	0.32	0.499	0.711	0.338	0.768	0.646	0.483	0.615	0.3	0.737	0.476	0.389	0.465	0.536	0.503	0.62	0.502	0.697
			OD6	0.7	0.504	0.354	0.773	0.471	0.643	0.559	0.383	0.477	0.456	0.627	0.384	0.316	0.495	0.707	0.334	0.764	0.642	0.477	0.612	0.296	0.733	0.471	0.385	0.461	0.533	0.5	0.615	0.498	0.693
			OD7	0.697	0.501	0.35	0.768	0.468	0.639	0.556	0.38	0.472	0.453	0.623	0.38	0.314	0.492	0.704	0.331	0.759	0.637	0.472	0.607	0.293	0.728	0.469	0.383	0.457	0.529	0.496	0.611	0.494	0.689
			OD1-OD2	0.006	0.005	0.004	0.006	0.005	0.005	0.003	0.005	0.003	0.003	0.005	0.006	0.003	0.005	0.004	0.004	0.005	0.004	0.004	0.005	0.003	0.003	0.003	0.003	0.004	0.003	0.003	0.004	0.004	0.004
			OD2-OD3	0.003	0.004	0.005	0.005	0.003	0.003	0.003	0.005	0.003	0.004	0.004	0.004	0.004	0.004	0.004	0.004	0.004	0.004	0.005	0.004	0.004	0.004	0.004	0.004	0.003	0.004	0.003	0.003	0.004	0.006
			OD3-OD4	0.005	0.004	0.004	0.004	0.004	0.004	0.004	0.004	0.005	0.004	0.005	0.005	0.003	0.003	0.004	0.004	0.005	0.005	0.004	0.005	0.004	0.005	0.005	0.005	0.004	0.005	0.002	0.005	0.004	0.004
			OD4-OD5	0.006	0.005	0.005	0.004	0.004	0.005	0.005	0.005	0.004	0.004	0.004	0.004	0.003	0.004	0.003	0.004	0.004	0.003	0.003	0.003	0.004	0.004	0.003	0.004	0.003	0.004	0.004	0.004	0.005	0.005
			OD5-OD6	0.005	0.003	0.003	0.003	0.005	0.003	0.004	0.004	0.003	0.004	0.004	0.004	0.004	0.004	0.004	0.004	0.004	0.004	0.006	0.003	0.004	0.004	0.005	0.004	0.004	0.003	0.003	0.005	0.004	0.004
			OD6-OD7	0.003	0.003	0.004	0.005	0.003	0.004	0.003	0.003	0.005	0.003	0.004	0.004	0.002	0.003	0.003	0.003	0.005	0.005	0.005	0.005	0.003	0.005	0.002	0.002	0.004	0.004	0.004	0.004	0.004	0.004
			AVERAGE	0.00466667	0.004	0.00416667	0.0045	0.004	0.004	0.00366667	0.00433333	0.00383333	0.00366667	0.00433333	0.0045	0.00316667	0.00383333	0.00366667	0.00383333	0.0045	0.00416667	0.0045	0.00416667	0.00366667	0.00416667	0.00366667	0.00366667	0.00366667	0.00383333	0.00316667	0.00416667	0.00416667	0.0045
			Pro (mg)	0.0738	0.0602	0.0666	0.0696	0.0656	0.0643	0.0573	0.0716	0.0598	0.0585	0.0686	0.0712	0.0511	0.05852	0.0602	0.0596	0.0703	0.0647	0.0683	0.0661	0.0581	0.0627	0.0554	0.0582	0.0555	0.0586	0.0499	0.0655	0.0632	0.0708
			CAT activity	9.48509	9.96678	9.38438	9.69828	9.14634	9.33126	9.5986	9.07821	9.61538	9.40171	9.47522	9.48034	9.2955	9.8257	9.13621	9.64765	9.60171	9.65997	9.88287	9.45537	9.46644	9.9681	9.9278	9.45017	9.90991	9.81229	9.51904	9.54198	9.88924	9.5339
	12d	R1	Sample	1	2	3	4	5	6	7	8	9	10	11	12	13	14	15	16	17	18	19	20	21	22	23	24	25	26	27	28	29	30
			OD1	0.628	0.672	0.592	0.885	0.627	0.765	0.653	0.726	0.479	0.615	0.377	0.795	0.622	0.616	0.795	0.547	0.412	0.796	0.779	0.768	0.616	0.491	0.674	0.522	0.533	0.613	0.616	0.488	0.747	0.513
			OD2	0.622	0.664	0.584	0.879	0.619	0.759	0.646	0.719	0.472	0.609	0.372	0.789	0.615	0.611	0.788	0.541	0.406	0.791	0.773	0.762	0.609	0.483	0.666	0.515	0.525	0.605	0.609	0.482	0.741	0.506
			OD3	0.616	0.657	0.578	0.873	0.613	0.751	0.64	0.711	0.467	0.602	0.365	0.782	0.607	0.604	0.782	0.534	0.399	0.783	0.766	0.754	0.603	0.476	0.659	0.507	0.519	0.598	0.604	0.475	0.734	0.498
			OD4	0.609	0.65	0.571	0.866	0.606	0.744	0.635	0.706	0.461	0.597	0.357	0.776	0.601	0.598	0.774	0.526	0.393	0.776	0.758	0.747	0.598	0.47	0.651	0.501	0.511	0.592	0.597	0.469	0.726	0.491
			OD5	0.602	0.642	0.566	0.859	0.598	0.738	0.627	0.697	0.453	0.591	0.348	0.768	0.594	0.59	0.767	0.52	0.385	0.77	0.752	0.741	0.59	0.462	0.645	0.494	0.504	0.585	0.589	0.462	0.717	0.485
			OD6	0.595	0.635	0.56	0.853	0.591	0.731	0.618	0.689	0.445	0.584	0.34	0.761	0.587	0.584	0.761	0.515	0.378	0.763	0.745	0.734	0.581	0.456	0.639	0.488	0.498	0.579	0.582	0.454	0.71	0.477
			OD7	0.589	0.629	0.553	0.846	0.585	0.725	0.612	0.684	0.44	0.579	0.334	0.758	0.581	0.577	0.754	0.509	0.372	0.757	0.738	0.728	0.575	0.448	0.631	0.481	0.491	0.572	0.576	0.447	0.704	0.47
			OD1-OD2	0.006	0.008	0.008	0.006	0.008	0.006	0.007	0.007	0.007	0.006	0.005	0.006	0.007	0.005	0.007	0.006	0.006	0.005	0.006	0.006	0.007	0.008	0.008	0.007	0.008	0.008	0.007	0.006	0.006	0.007
			OD2-OD3	0.006	0.007	0.006	0.006	0.006	0.008	0.006	0.008	0.005	0.007	0.007	0.007	0.008	0.007	0.006	0.007	0.007	0.008	0.007	0.008	0.006	0.007	0.007	0.008	0.006	0.007	0.005	0.007	0.007	0.008
			OD3-OD4	0.007	0.007	0.007	0.007	0.007	0.007	0.005	0.005	0.006	0.005	0.008	0.006	0.006	0.006	0.008	0.008	0.006	0.007	0.008	0.007	0.005	0.006	0.008	0.006	0.008	0.006	0.007	0.006	0.008	0.007
			OD4-OD5	0.007	0.008	0.005	0.007	0.008	0.006	0.008	0.009	0.008	0.006	0.009	0.008	0.007	0.008	0.007	0.006	0.008	0.006	0.006	0.006	0.008	0.008	0.006	0.007	0.007	0.007	0.008	0.007	0.009	0.006
			OD5-OD6	0.007	0.007	0.006	0.006	0.007	0.007	0.009	0.008	0.008	0.007	0.008	0.007	0.007	0.006	0.006	0.005	0.007	0.007	0.007	0.007	0.009	0.006	0.006	0.006	0.006	0.006	0.007	0.008	0.007	0.008
			OD6-OD7	0.006	0.006	0.007	0.007	0.006	0.006	0.006	0.005	0.005	0.005	0.006	0.003	0.006	0.007	0.007	0.006	0.006	0.006	0.007	0.006	0.006	0.008	0.008	0.007	0.007	0.007	0.006	0.007	0.006	0.007
			AVERAGE	0.0065	0.00716667	0.0065	0.0065	0.007	0.00666667	0.00683333	0.007	0.0065	0.006	0.00716667	0.00616667	0.00683333	0.0065	0.00683333	0.00633333	0.00666667	0.0065	0.00683333	0.00666667	0.00683333	0.00716667	0.00716667	0.00683333	0.007	0.00683333	0.00666667	0.00683333	0.00716667	0.00716667
			Pro (mg)	0.0819	0.0906	0.0829	0.0799	0.0932	0.0834	0.0867	0.0901	0.0786	0.0718	0.0912	0.0834	0.0892	0.0884	0.0876	0.0802	0.0836	0.0874	0.0858	0.0867	0.0884	0.0914	0.0963	0.0864	0.0817	0.0899	0.0898	0.0894	0.0953	0.0916
			CAT activity	11.9048	11.8653	11.7612	12.2028	11.2661	11.9904	11.8224	11.6537	12.4046	12.5348	11.7873	11.0911	11.491	11.0294	11.7009	11.8454	11.9617	11.1556	11.9464	11.534	11.595	11.7615	11.163	11.8634	12.8519	11.4016	11.1359	11.4653	11.2802	11.7358
		R2	Sample	1	2	3	4	5	6	7	8	9	10	11	12	13	14	15	16	17	18	19	20	21	22	23	24	25	26	27	28	29	30
			OD1	0.645	0.585	0.695	0.668	0.488	0.338	0.546	0.681	0.661	0.651	0.624	0.834	0.609	0.778	0.798	0.519	0.549	0.375	0.463	0.701	0.478	0.626	0.759	0.488	0.653	0.555	0.778	0.503	0.666	0.586
			OD2	0.638	0.577	0.688	0.661	0.481	0.331	0.54	0.675	0.655	0.644	0.617	0.827	0.603	0.773	0.792	0.511	0.543	0.369	0.457	0.694	0.472	0.618	0.751	0.482	0.646	0.548	0.772	0.496	0.659	0.58
			OD3	0.632	0.569	0.682	0.653	0.474	0.324	0.532	0.669	0.648	0.638	0.611	0.822	0.595	0.765	0.784	0.505	0.535	0.361	0.449	0.688	0.465	0.612	0.744	0.475	0.641	0.542	0.767	0.487	0.651	0.573
			OD4	0.624	0.563	0.674	0.646	0.468	0.318	0.525	0.662	0.64	0.63	0.603	0.814	0.589	0.758	0.777	0.498	0.529	0.354	0.442	0.68	0.457	0.606	0.736	0.469	0.632	0.533	0.759	0.482	0.645	0.566
			OD5	0.619	0.557	0.668	0.639	0.461	0.31	0.517	0.653	0.634	0.623	0.594	0.808	0.581	0.749	0.771	0.492	0.521	0.347	0.436	0.673	0.449	0.598	0.728	0.462	0.626	0.528	0.751	0.475	0.638	0.56
			OD6	0.614	0.551	0.661	0.634	0.455	0.304	0.508	0.646	0.627	0.617	0.588	0.801	0.574	0.744	0.764	0.487	0.516	0.341	0.43	0.667	0.443	0.591	0.723	0.454	0.619	0.522	0.743	0.467	0.632	0.555
			OD7	0.608	0.545	0.654	0.627	0.448	0.297	0.501	0.64	0.621	0.61	0.582	0.798	0.568	0.738	0.757	0.48	0.51	0.335	0.423	0.661	0.437	0.583	0.716	0.447	0.612	0.515	0.737	0.461	0.626	0.548
			OD1-OD2	0.007	0.008	0.007	0.007	0.007	0.007	0.006	0.006	0.006	0.007	0.007	0.007	0.006	0.005	0.006	0.008	0.006	0.006	0.006	0.007	0.006	0.008	0.008	0.006	0.007	0.007	0.006	0.007	0.007	0.006
			OD2-OD3	0.006	0.008	0.006	0.008	0.007	0.007	0.008	0.006	0.007	0.006	0.006	0.005	0.008	0.008	0.008	0.006	0.008	0.008	0.008	0.006	0.007	0.006	0.007	0.007	0.005	0.006	0.005	0.009	0.008	0.007
			OD3-OD4	0.008	0.006	0.008	0.007	0.006	0.006	0.007	0.007	0.008	0.008	0.008	0.008	0.006	0.007	0.007	0.007	0.006	0.007	0.007	0.008	0.008	0.006	0.008	0.006	0.009	0.009	0.008	0.005	0.006	0.007
			OD4-OD5	0.005	0.006	0.006	0.007	0.007	0.008	0.008	0.009	0.006	0.007	0.009	0.006	0.008	0.009	0.006	0.006	0.008	0.007	0.006	0.007	0.008	0.008	0.008	0.007	0.006	0.005	0.008	0.007	0.007	0.006
			OD5-OD6	0.005	0.006	0.007	0.005	0.006	0.006	0.009	0.007	0.007	0.006	0.006	0.007	0.007	0.005	0.007	0.005	0.005	0.006	0.006	0.006	0.006	0.007	0.005	0.008	0.007	0.006	0.008	0.008	0.006	0.005
			OD6-OD7	0.006	0.006	0.007	0.007	0.007	0.007	0.007	0.006	0.006	0.007	0.006	0.003	0.006	0.006	0.007	0.007	0.006	0.006	0.007	0.006	0.006	0.008	0.007	0.007	0.007	0.007	0.006	0.006	0.006	0.007
			AVERAGE	0.00616667	0.00666667	0.00683333	0.00683333	0.00666667	0.00683333	0.0075	0.00683333	0.00666667	0.00683333	0.007	0.006	0.00683333	0.00666667	0.00683333	0.0065	0.0065	0.00666667	0.00666667	0.00666667	0.00683333	0.00716667	0.00716667	0.00683333	0.00683333	0.00666667	0.00683333	0.007	0.00666667	0.00633333
			Pro (mg)	0.0824	0.0833	0.0858	0.0818	0.0801	0.0897	0.0993	0.0901	0.0842	0.0854	0.0886	0.0811	0.0914	0.0812	0.0791	0.0793	0.0791	0.0884	0.0771	0.0885	0.0912	0.0832	0.0943	0.0833	0.0817	0.0839	0.0876	0.0947	0.0841	0.0827
			CAT activity	11.2257	12.0048	11.9464	12.5306	12.4844	11.427	11.3293	11.3762	11.8765	12.0023	11.851	11.0974	11.2144	12.3153	12.9583	12.2951	12.3262	11.3122	12.9702	11.2994	11.239	12.9207	11.3998	12.3049	12.5459	11.919	11.7009	11.0876	11.8906	11.4873
		R3	Sample	1	2	3	4	5	6	7	8	9	10	11	12	13	14	15	16	17	18	19	20	21	22	23	24	25	26	27	28	29	30
			OD1	0.525	0.625	0.775	0.616	0.828	0.593	0.511	0.524	0.565	0.517	0.755	0.703	0.601	0.675	0.647	0.749	0.406	0.486	0.549	0.751	0.575	0.584	0.636	0.459	0.747	0.477	0.675	0.481	0.371	0.598
			OD2	0.519	0.618	0.766	0.608	0.821	0.586	0.503	0.516	0.559	0.509	0.749	0.695	0.595	0.667	0.639	0.741	0.398	0.479	0.541	0.743	0.566	0.577	0.63	0.453	0.738	0.471	0.667	0.474	0.364	0.59
			OD3	0.513	0.611	0.76	0.601	0.813	0.58	0.496	0.51	0.552	0.503	0.741	0.689	0.588	0.661	0.632	0.735	0.392	0.473	0.535	0.737	0.559	0.571	0.622	0.445	0.731	0.463	0.661	0.468	0.356	0.584
			OD4	0.504	0.604	0.752	0.595	0.807	0.572	0.49	0.503	0.547	0.496	0.734	0.685	0.579	0.653	0.626	0.728	0.385	0.468	0.528	0.73	0.553	0.563	0.613	0.439	0.726	0.454	0.655	0.46	0.35	0.575
			OD5	0.498	0.598	0.746	0.59	0.801	0.565	0.483	0.495	0.538	0.491	0.728	0.679	0.573	0.646	0.618	0.721	0.379	0.462	0.523	0.725	0.548	0.556	0.608	0.434	0.72	0.448	0.648	0.451	0.343	0.568
			OD6	0.493	0.592	0.74	0.584	0.796	0.556	0.478	0.489	0.532	0.485	0.721	0.67	0.568	0.64	0.613	0.715	0.374	0.454	0.515	0.716	0.542	0.551	0.601	0.426	0.713	0.441	0.642	0.445	0.338	0.562
			OD7	0.488	0.586	0.735	0.579	0.789	0.549	0.472	0.482	0.525	0.477	0.712	0.663	0.561	0.635	0.604	0.708	0.368	0.447	0.509	0.708	0.534	0.545	0.593	0.419	0.705	0.435	0.634	0.439	0.331	0.554
			OD1-OD2	0.006	0.007	0.009	0.008	0.007	0.007	0.008	0.008	0.006	0.008	0.006	0.008	0.006	0.008	0.008	0.008	0.008	0.007	0.008	0.008	0.009	0.007	0.006	0.006	0.009	0.006	0.008	0.007	0.007	0.008
			OD2-OD3	0.006	0.007	0.006	0.007	0.008	0.006	0.007	0.006	0.007	0.006	0.008	0.006	0.007	0.006	0.007	0.006	0.006	0.006	0.006	0.006	0.007	0.006	0.008	0.008	0.007	0.008	0.006	0.006	0.008	0.006
			OD3-OD4	0.009	0.007	0.008	0.006	0.006	0.008	0.006	0.007	0.005	0.007	0.007	0.004	0.009	0.008	0.006	0.007	0.007	0.005	0.007	0.007	0.006	0.008	0.009	0.006	0.005	0.009	0.006	0.008	0.006	0.009
			OD4-OD5	0.006	0.006	0.006	0.005	0.006	0.007	0.007	0.008	0.009	0.005	0.006	0.006	0.006	0.007	0.008	0.007	0.006	0.006	0.005	0.005	0.005	0.007	0.005	0.005	0.006	0.006	0.007	0.009	0.007	0.007
			OD5-OD6	0.005	0.006	0.006	0.006	0.005	0.009	0.005	0.006	0.006	0.006	0.007	0.009	0.005	0.006	0.005	0.006	0.005	0.008	0.008	0.009	0.006	0.005	0.007	0.008	0.007	0.007	0.006	0.006	0.005	0.006
			OD6-OD7	0.005	0.006	0.005	0.005	0.007	0.007	0.006	0.007	0.007	0.008	0.009	0.007	0.007	0.005	0.009	0.007	0.006	0.007	0.006	0.008	0.008	0.006	0.008	0.007	0.008	0.006	0.008	0.006	0.007	0.008
			AVERAGE	0.00616667	0.0065	0.00666667	0.00616667	0.0065	0.00733333	0.0065	0.007	0.00666667	0.00666667	0.00716667	0.00666667	0.00666667	0.00666667	0.00716667	0.00683333	0.00633333	0.0065	0.00666667	0.00716667	0.00683333	0.0065	0.00716667	0.00666667	0.007	0.007	0.00683333	0.007	0.00666667	0.00733333
			Pro (mg)	0.0804	0.0821	0.0808	0.0768	0.0868	0.08864	0.0856	0.0898	0.0844	0.0874	0.0898	0.0883	0.0868	0.0856	0.0968	0.0913	0.0849	0.0851	0.0832	0.0918	0.0856	0.0836	0.0932	0.0862	0.0908	0.0891	0.0872	0.0931	0.0868	0.0921
			CAT activity	11.505	11.8758	12.3762	12.0443	11.2327	12.4097	11.3902	11.6927	11.8483	11.4416	11.971	11.325	11.5207	11.6822	11.1054	11.2267	11.1896	11.4571	12.0192	11.7102	11.9743	11.6627	11.5343	11.6009	11.5639	11.7845	11.7546	11.2782	11.5207	11.9435

## Sheet: APX
	Supplement Table 4. The raw data for APX detection of P. yunnanensis after Cd treatment.
	0d	R1	Sample	1	2	3	4	5	6	7	8	9	10	11	12	13	14	15	16	17	18	19	20	21	22	23	24	25	26	27	28	29	30
			OD1	1.578	1.617	1.497	1.728	1.548	1.383	1.565	1.691	1.413	1.423	1.755	1.596	1.108	1.251	1.592	1.423	1.376	1.691	1.535	1.366	1.211	1.651	1.147	1.511	1.592	1.245	1.322	1.297	1.361	1.446
			OD2	1.576	1.616	1.496	1.727	1.547	1.382	1.564	1.69	1.412	1.422	1.754	1.595	1.107	1.249	1.591	1.422	1.375	1.69	1.534	1.365	1.21	1.649	1.146	1.51	1.591	1.244	1.321	1.296	1.36	1.445
			OD3	1.574	1.615	1.495	1.725	1.546	1.38	1.563	1.689	1.411	1.421	1.753	1.594	1.106	1.248	1.59	1.421	1.373	1.688	1.533	1.364	1.209	1.647	1.145	1.508	1.589	1.242	1.319	1.295	1.359	1.444
			OD4	1.573	1.614	1.494	1.724	1.545	1.379	1.562	1.688	1.41	1.42	1.751	1.592	1.105	1.247	1.588	1.42	1.372	1.687	1.531	1.362	1.207	1.646	1.143	1.507	1.588	1.241	1.318	1.293	1.358	1.443
			OD5	1.572	1.613	1.493	1.723	1.544	1.378	1.561	1.687	1.409	1.419	1.75	1.591	1.104	1.246	1.587	1.419	1.371	1.685	1.53	1.361	1.206	1.645	1.142	1.506	1.587	1.24	1.317	1.292	1.356	1.441
			OD1-OD2	0.002	0.001	0.001	0.001	0.001	0.001	0.001	0.001	0.001	0.001	0.001	0.001	0.001	0.002	0.001	0.001	0.001	0.001	0.001	0.001	0.001	0.002	0.001	0.001	0.001	0.001	0.001	0.001	0.001	0.001
			OD2-OD3	0.002	0.001	0.001	0.002	0.001	0.002	0.001	0.001	0.001	0.001	0.001	0.001	0.001	0.001	0.001	0.001	0.002	0.002	0.001	0.001	0.001	0.002	0.001	0.002	0.002	0.002	0.002	0.001	0.001	0.001
			OD3-OD4	0.001	0.001	0.001	0.001	0.001	0.001	0.001	0.001	0.001	0.001	0.002	0.002	0.001	0.001	0.002	0.001	0.001	0.001	0.002	0.002	0.002	0.001	0.002	0.001	0.001	0.001	0.001	0.002	0.001	0.001
			OD4-OD5	0.001	0.001	0.001	0.001	0.001	0.001	0.001	0.001	0.001	0.001	0.001	0.001	0.001	0.001	0.001	0.001	0.001	0.002	0.001	0.001	0.001	0.001	0.001	0.001	0.001	0.001	0.001	0.001	0.002	0.002
			AVERAGE	0.0015	0.001	0.001	0.00125	0.001	0.00125	0.001	0.001	0.001	0.001	0.00125	0.00125	0.001	0.00125	0.00125	0.001	0.00125	0.0015	0.00125	0.00125	0.00125	0.0015	0.00125	0.00125	0.00125	0.00125	0.00125	0.00125	0.00125	0.00125
			Pro (mg)	0.0696	0.0403	0.0426288	0.0528	0.0379	0.0539	0.0441	0.0406	0.0461	0.0393	0.05055	0.0504	0.045	0.0549	0.058	0.0487	0.0493	0.0615	0.0513	0.0491	0.0482	0.0613	0.0474	0.0509	0.0542	0.0485	0.0520012	0.0498	0.0532	0.0551
			APX activity	0.0461823	0.0531726	0.0502678	0.0507305	0.0565398	0.0496952	0.0485909	0.0527797	0.0464828	0.0545256	0.0529886	0.0531463	0.047619	0.04879	0.0461823	0.0440012	0.0543321	0.0522648	0.0522139	0.0545534	0.055572	0.0524353	0.0565099	0.0526242	0.0494201	0.0552283	0.0515098	0.0537866	0.0503491	0.0486129
		R2	Sample	1	2	3	4	5	6	7	8	9	10	11	12	13	14	15	16	17	18	19	20	21	22	23	24	25	26	27	28	29	30
			OD1	1.562	1.669	1.679	1.696	1.656	1.661	1.662	1.552	1.571	1.596	1.675	1.767	1.639	1.462	1.654	1.541	1.652	1.737	1.695	1.702	1.687	1.657	1.579	1.627	1.509	1.498	1.647	1.597	1.577	1.622
			OD2	1.56	1.666	1.677	1.695	1.654	1.659	1.659	1.55	1.569	1.594	1.672	1.765	1.637	1.46	1.652	1.538	1.65	1.735	1.693	1.7	1.685	1.655	1.578	1.625	1.508	1.496	1.645	1.596	1.576	1.62
			OD3	1.558	1.664	1.674	1.692	1.651	1.656	1.657	1.548	1.567	1.592	1.669	1.763	1.634	1.458	1.65	1.535	1.648	1.732	1.691	1.698	1.682	1.652	1.576	1.623	1.505	1.494	1.642	1.595	1.574	1.618
			OD4	1.556	1.661	1.672	1.69	1.648	1.654	1.655	1.547	1.565	1.59	1.667	1.761	1.632	1.457	1.648	1.534	1.646	1.729	1.687	1.695	1.679	1.649	1.573	1.621	1.502	1.492	1.64	1.593	1.572	1.616
			OD5	1.554	1.659	1.67	1.688	1.646	1.651	1.653	1.546	1.563	1.588	1.665	1.758	1.631	1.456	1.646	1.533	1.644	1.727	1.685	1.693	1.677	1.648	1.572	1.619	1.501	1.49	1.638	1.591	1.57	1.614
			OD1-OD2	0.002	0.003	0.002	0.001	0.002	0.002	0.003	0.002	0.002	0.002	0.003	0.002	0.002	0.002	0.002	0.003	0.002	0.002	0.002	0.002	0.002	0.002	0.001	0.002	0.001	0.002	0.002	0.001	0.001	0.002
			OD2-OD3	0.002	0.002	0.003	0.003	0.003	0.003	0.002	0.002	0.002	0.002	0.003	0.002	0.003	0.002	0.002	0.003	0.002	0.003	0.002	0.002	0.003	0.003	0.002	0.002	0.003	0.002	0.003	0.001	0.002	0.002
			OD3-OD4	0.002	0.003	0.002	0.002	0.003	0.002	0.002	0.001	0.002	0.002	0.002	0.002	0.002	0.001	0.002	0.001	0.002	0.003	0.004	0.003	0.003	0.003	0.003	0.002	0.003	0.002	0.002	0.002	0.002	0.002
			OD4-OD5	0.002	0.002	0.002	0.002	0.002	0.003	0.002	0.001	0.002	0.002	0.002	0.003	0.001	0.001	0.002	0.001	0.002	0.002	0.002	0.002	0.002	0.001	0.001	0.002	0.001	0.002	0.002	0.002	0.002	0.002
			AVERAGE	0.002	0.0025	0.00225	0.002	0.0025	0.0025	0.00225	0.0015	0.002	0.002	0.0025	0.00225	0.002	0.0015	0.002	0.002	0.002	0.0025	0.0025	0.00225	0.0025	0.00225	0.00175	0.002	0.002	0.002	0.00225	0.0015	0.00175	0.002
			Pro (mg)	0.0892	0.1098	0.1032	0.0964	0.1024	0.0972	0.0958	0.0634	0.0902	0.0762	0.10024	0.1008	0.0884	0.0688	0.0876	0.0864	0.0876	0.1192	0.1116	0.1012	0.1104	0.1016	0.0808	0.0968	0.0844	0.0852	0.0976	0.0716	0.0744	0.0832
			APX activity	0.0480461	0.04879	0.0467193	0.0444576	0.0523158	0.0551146	0.0503281	0.0506985	0.0475135	0.056243	0.0534432	0.0478316	0.0484809	0.0467193	0.0489237	0.0496032	0.0489237	0.0449425	0.0480031	0.0476426	0.0485248	0.047455	0.0464109	0.0442739	0.0507786	0.0503018	0.0493999	0.0448923	0.0504032	0.051511
		R3	Sample	1	2	3	4	5	6	7	8	9	10	11	12	13	14	15	16	17	18	19	20	21	22	23	24	25	26	27	28	29	30
			OD1	1.492	1.452	1.532	1.568	1.788	1.768	1.696	1.536	1.786	1.726	1.624	1.884	1.534	1.528	1.648	1.684	1.594	1.675	1.528	1.626	1.628	1.605	1.734	1.546	1.798	1.763	1.628	1.778	1.716	1.665
			OD2	1.491	1.45	1.53	1.566	1.786	1.766	1.694	1.534	1.784	1.724	1.622	1.882	1.532	1.526	1.646	1.682	1.592	1.673	1.526	1.624	1.627	1.603	1.731	1.544	1.796	1.761	1.626	1.776	1.714	1.664
			OD3	1.488	1.448	1.528	1.564	1.784	1.763	1.692	1.532	1.781	1.721	1.619	1.88	1.529	1.524	1.644	1.68	1.59	1.671	1.524	1.622	1.625	1.601	1.728	1.542	1.793	1.759	1.624	1.773	1.711	1.662
			OD4	1.485	1.446	1.526	1.562	1.781	1.761	1.689	1.529	1.778	1.719	1.617	1.877	1.527	1.522	1.642	1.678	1.588	1.668	1.522	1.62	1.623	1.599	1.725	1.54	1.79	1.755	1.621	1.77	1.709	1.659
			OD5	1.483	1.444	1.524	1.56	1.779	1.759	1.687	1.527	1.776	1.717	1.615	1.875	1.525	1.52	1.64	1.676	1.586	1.666	1.52	1.618	1.62	1.597	1.723	1.538	1.788	1.753	1.619	1.768	1.707	1.657
			OD1-OD2	0.001	0.002	0.002	0.002	0.002	0.002	0.002	0.002	0.002	0.002	0.002	0.002	0.002	0.002	0.002	0.002	0.002	0.002	0.002	0.002	0.001	0.002	0.003	0.002	0.002	0.002	0.002	0.002	0.002	0.001
			OD2-OD3	0.003	0.002	0.002	0.002	0.002	0.003	0.002	0.002	0.003	0.003	0.003	0.002	0.003	0.002	0.002	0.002	0.002	0.002	0.002	0.002	0.002	0.002	0.003	0.002	0.003	0.002	0.002	0.003	0.003	0.002
			OD3-OD4	0.003	0.002	0.002	0.002	0.003	0.002	0.003	0.003	0.003	0.002	0.002	0.003	0.002	0.002	0.002	0.002	0.002	0.003	0.002	0.002	0.002	0.002	0.003	0.002	0.003	0.004	0.003	0.003	0.002	0.003
			OD4-OD5	0.002	0.002	0.002	0.002	0.002	0.002	0.002	0.002	0.002	0.002	0.002	0.002	0.002	0.002	0.002	0.002	0.002	0.002	0.002	0.002	0.003	0.002	0.002	0.002	0.002	0.002	0.002	0.002	0.002	0.002
			AVERAGE	0.00225	0.002	0.002	0.002	0.00225	0.00225	0.00225	0.00225	0.0025	0.00225	0.00225	0.00225	0.00225	0.002	0.002	0.002	0.002	0.00225	0.002	0.002	0.002	0.002	0.00275	0.002	0.0025	0.0025	0.00225	0.0025	0.00225	0.002
			Pro (mg)	0.0868	0.0892	0.0816	0.0776	0.1016	0.1018	0.0952	0.0976	0.1168	0.101	0.0996	0.0992	0.0876	0.0872	0.0758	0.0856	0.0758	0.0962	0.0744	0.085	0.0872	0.0802	0.1104	0.0952	0.1096	0.10228	0.0984	0.1144	0.10496	0.0888
			APX activity	0.0555464	0.0480461	0.052521	0.0552283	0.047455	0.0473618	0.0506453	0.0493999	0.0458659	0.0477369	0.0484079	0.0486031	0.0550391	0.0491481	0.0565398	0.0500668	0.0565398	0.0501188	0.0576037	0.0504202	0.0491481	0.0534378	0.0533773	0.045018	0.048879	0.0523772	0.0489983	0.0468282	0.0459359	0.0482625
	4d	R1	Sample	1	2	3	4	5	6	7	8	9	10	11	12	13	14	15	16	17	18	19	20	21	22	23	24	25	26	27	28	29	30
			OD1	1.515	1.685	1.695	1.678	1.723	1.778	1.766	1.751	1.781	1.771	1.694	1.749	1.689	1.778	1.758	1.809	1.729	1.756	1.703	1.671	1.688	1.696	1.789	1.698	1.713	1.755	1.685	1.763	1.656	1.779
			OD2	1.513	1.682	1.692	1.674	1.718	1.774	1.762	1.747	1.777	1.768	1.689	1.744	1.685	1.774	1.754	1.805	1.725	1.752	1.699	1.668	1.685	1.691	1.785	1.694	1.709	1.751	1.682	1.76	1.653	1.775
			OD3	1.509	1.678	1.688	1.669	1.714	1.769	1.758	1.743	1.773	1.764	1.685	1.739	1.681	1.769	1.749	1.801	1.721	1.748	1.695	1.665	1.682	1.686	1.781	1.69	1.705	1.747	1.678	1.756	1.649	1.771
			OD4	1.506	1.674	1.684	1.665	1.709	1.764	1.754	1.738	1.769	1.759	1.681	1.735	1.676	1.765	1.745	1.797	1.718	1.743	1.691	1.66	1.677	1.683	1.776	1.685	1.7	1.742	1.674	1.752	1.645	1.767
			OD5	1.503	1.671	1.68	1.662	1.706	1.76	1.75	1.735	1.765	1.755	1.677	1.73	1.672	1.761	1.741	1.794	1.714	1.739	1.688	1.657	1.674	1.68	1.771	1.681	1.697	1.738	1.67	1.748	1.641	1.764
			OD1-OD2	0.002	0.003	0.003	0.004	0.005	0.004	0.004	0.004	0.004	0.003	0.005	0.005	0.004	0.004	0.004	0.004	0.004	0.004	0.004	0.003	0.003	0.005	0.004	0.004	0.004	0.004	0.003	0.003	0.003	0.004
			OD2-OD3	0.004	0.004	0.004	0.005	0.004	0.005	0.004	0.004	0.004	0.004	0.004	0.005	0.004	0.005	0.005	0.004	0.004	0.004	0.004	0.003	0.003	0.005	0.004	0.004	0.004	0.004	0.004	0.004	0.004	0.004
			OD3-OD4	0.003	0.004	0.004	0.004	0.005	0.005	0.004	0.005	0.004	0.005	0.004	0.004	0.005	0.004	0.004	0.004	0.003	0.005	0.004	0.005	0.005	0.003	0.005	0.005	0.005	0.005	0.004	0.004	0.004	0.004
			OD4-OD5	0.003	0.003	0.004	0.003	0.003	0.004	0.004	0.003	0.004	0.004	0.004	0.005	0.004	0.004	0.004	0.003	0.004	0.004	0.003	0.003	0.003	0.003	0.005	0.004	0.003	0.004	0.004	0.004	0.004	0.003
			AVERAGE	0.003	0.0035	0.00375	0.004	0.00425	0.0045	0.004	0.004	0.004	0.004	0.00425	0.00475	0.00425	0.00425	0.00425	0.00375	0.00375	0.00425	0.00375	0.0035	0.0035	0.004	0.0045	0.00425	0.004	0.00425	0.00375	0.00375	0.00375	0.00375
			Pro (mg)	0.0812	0.0912	0.0916	0.0876	0.1136	0.1168	0.1072	0.1096	0.1108	0.1136	0.1116	0.113592	0.10976	0.0972	0.1048	0.1036	0.0968	0.1072	0.1024	0.0946	0.0972	0.0972	0.1224	0.1072	0.1176	0.1128	0.1064	0.1104	0.1096	0.0968
			APX activity	0.0791696	0.0822368	0.0877261	0.0978474	0.0801685	0.0825587	0.0799574	0.0782065	0.0773595	0.0754527	0.0816052	0.0896064	0.0829732	0.0936949	0.0869002	0.0775648	0.0830136	0.0849547	0.0784738	0.0792812	0.0771605	0.0881834	0.0787815	0.0849547	0.0728863	0.0807371	0.0755236	0.0727873	0.0733186	0.0830136
		R2	Sample	1	2	3	4	5	6	7	8	9	10	11	12	13	14	15	16	17	18	19	20	21	22	23	24	25	26	27	28	29	30
			OD1	1.709	1.697	1.689	1.636	1.796	1.826	1.782	1.862	1.822	1.831	1.748	1.768	1.638	1.715	1.606	1.738	1.678	1.725	1.526	1.592	1.726	1.758	1.818	1.776	1.806	1.826	1.756	1.846	1.832	1.972
			OD2	1.705	1.694	1.686	1.632	1.792	1.822	1.778	1.859	1.817	1.827	1.744	1.764	1.635	1.712	1.603	1.735	1.675	1.721	1.523	1.589	1.723	1.755	1.815	1.773	1.803	1.822	1.752	1.842	1.827	1.968
			OD3	1.701	1.69	1.681	1.628	1.787	1.818	1.774	1.855	1.812	1.822	1.739	1.759	1.632	1.709	1.599	1.732	1.671	1.717	1.52	1.585	1.72	1.751	1.812	1.768	1.8	1.818	1.748	1.838	1.821	1.962
			OD4	1.697	1.686	1.677	1.624	1.782	1.813	1.769	1.851	1.807	1.818	1.735	1.754	1.627	1.705	1.595	1.728	1.667	1.713	1.516	1.581	1.716	1.747	1.809	1.764	1.797	1.813	1.742	1.833	1.815	1.956
			OD5	1.693	1.682	1.673	1.621	1.779	1.809	1.765	1.847	1.803	1.814	1.731	1.75	1.623	1.701	1.591	1.724	1.663	1.709	1.512	1.578	1.712	1.744	1.805	1.76	1.793	1.809	1.739	1.827	1.81	1.951
			OD1-OD2	0.004	0.003	0.003	0.004	0.004	0.004	0.004	0.003	0.005	0.004	0.004	0.004	0.003	0.003	0.003	0.003	0.003	0.004	0.003	0.003	0.003	0.003	0.003	0.003	0.003	0.004	0.004	0.004	0.005	0.004
			OD2-OD3	0.004	0.004	0.005	0.004	0.005	0.004	0.004	0.004	0.005	0.005	0.005	0.005	0.003	0.003	0.004	0.003	0.004	0.004	0.003	0.004	0.003	0.004	0.003	0.005	0.003	0.004	0.004	0.004	0.006	0.006
			OD3-OD4	0.004	0.004	0.004	0.004	0.005	0.005	0.005	0.004	0.005	0.004	0.004	0.005	0.005	0.004	0.004	0.004	0.004	0.004	0.004	0.004	0.004	0.004	0.003	0.004	0.003	0.005	0.006	0.005	0.006	0.006
			OD4-OD5	0.004	0.004	0.004	0.003	0.003	0.004	0.004	0.004	0.004	0.004	0.004	0.004	0.004	0.004	0.004	0.004	0.004	0.004	0.004	0.003	0.004	0.003	0.004	0.004	0.004	0.004	0.003	0.006	0.005	0.005
			AVERAGE	0.004	0.00375	0.004	0.00375	0.00425	0.00425	0.00425	0.00375	0.00475	0.00425	0.00425	0.0045	0.00375	0.0035	0.00375	0.0035	0.00375	0.004	0.0035	0.0035	0.0035	0.0035	0.00325	0.004	0.00325	0.00425	0.00425	0.00475	0.0055	0.00525
			Pro (mg)	0.1112	0.1014	0.1104	0.0944	0.1164	0.1212	0.1124	0.1144	0.0992	0.0964	0.1104	0.1168	0.0924	0.0928	0.0952	0.0864	0.0952	0.1128	0.0956	0.1004	0.103	0.0948	0.0916	0.1128	0.0884	0.1206	0.1176	0.1356	0.145	0.1452
			APX activity	0.0770812	0.0792477	0.0776398	0.0851241	0.0782401	0.0751414	0.0810244	0.0702423	0.102607	0.0944724	0.0824922	0.0825587	0.0869666	0.080819	0.0844088	0.0868056	0.0844088	0.0759878	0.0784519	0.0747012	0.0728155	0.0791139	0.0760293	0.0759878	0.0787815	0.0755153	0.0774417	0.0750632	0.0812808	0.0774793
		R3	Sample	1	2	3	4	5	6	7	8	9	10	11	12	13	14	15	16	17	18	19	20	21	22	23	24	25	26	27	28	29	30
			OD1	1.562	1.746	1.822	1.848	1.748	1.648	1.676	1.876	1.756	1.796	1.504	1.686	1.784	1.788	1.778	1.575	1.534	1.795	1.748	1.896	1.775	1.796	1.864	1.748	1.808	1.698	1.758	1.794	1.833	1.756
			OD2	1.559	1.742	1.817	1.843	1.745	1.645	1.672	1.871	1.751	1.792	1.499	1.682	1.781	1.784	1.774	1.571	1.531	1.791	1.744	1.892	1.771	1.792	1.859	1.743	1.804	1.694	1.754	1.789	1.829	1.752
			OD3	1.556	1.738	1.812	1.838	1.74	1.64	1.668	1.866	1.746	1.788	1.494	1.678	1.776	1.78	1.77	1.566	1.526	1.786	1.739	1.887	1.767	1.787	1.854	1.738	1.799	1.689	1.749	1.784	1.824	1.747
			OD4	1.552	1.734	1.806	1.832	1.735	1.635	1.663	1.861	1.741	1.784	1.488	1.672	1.772	1.775	1.765	1.561	1.522	1.781	1.734	1.882	1.763	1.783	1.849	1.733	1.793	1.684	1.744	1.779	1.819	1.742
			OD5	1.549	1.73	1.801	1.828	1.731	1.63	1.659	1.856	1.737	1.778	1.483	1.667	1.767	1.771	1.76	1.556	1.518	1.776	1.729	1.877	1.758	1.779	1.844	1.729	1.788	1.679	1.739	1.774	1.814	1.738
			OD1-OD2	0.003	0.004	0.005	0.005	0.003	0.003	0.004	0.005	0.005	0.004	0.005	0.004	0.003	0.004	0.004	0.004	0.003	0.004	0.004	0.004	0.004	0.004	0.005	0.005	0.004	0.004	0.004	0.005	0.004	0.004
			OD2-OD3	0.003	0.004	0.005	0.005	0.005	0.005	0.004	0.005	0.005	0.004	0.005	0.004	0.005	0.004	0.004	0.005	0.005	0.005	0.005	0.005	0.004	0.005	0.005	0.005	0.005	0.005	0.005	0.005	0.005	0.005
			OD3-OD4	0.004	0.004	0.006	0.006	0.005	0.005	0.005	0.005	0.005	0.004	0.006	0.006	0.004	0.005	0.005	0.005	0.004	0.005	0.005	0.005	0.004	0.004	0.005	0.005	0.006	0.005	0.005	0.005	0.005	0.005
			OD4-OD5	0.003	0.004	0.005	0.004	0.004	0.005	0.004	0.005	0.004	0.006	0.005	0.005	0.005	0.004	0.005	0.005	0.004	0.005	0.005	0.005	0.005	0.004	0.005	0.004	0.005	0.005	0.005	0.005	0.005	0.004
			AVERAGE	0.00325	0.004	0.00525	0.005	0.00425	0.0045	0.00425	0.005	0.00475	0.0045	0.00525	0.00475	0.00425	0.00425	0.0045	0.00475	0.004	0.00475	0.00475	0.00475	0.00425	0.00425	0.005	0.00475	0.005	0.00475	0.00475	0.005	0.00475	0.0045
			Pro (mg)	0.0912	0.1114	0.135	0.1352	0.1184	0.1186	0.111	0.133	0.1362	0.1176	0.1486	0.137	0.1232	0.1166	0.1264	0.1242	0.1084	0.1282	0.127	0.1366	0.1186	0.1168	0.1344	0.1102	0.1394	0.1188	0.1156	0.1232	0.1372	0.1166
			APX activity	0.0763628	0.0769428	0.0833333	0.0792477	0.0769184	0.0813057	0.0820463	0.0805585	0.0747325	0.0819971	0.0757066	0.0742961	0.0739216	0.0781059	0.0762884	0.0819531	0.0790722	0.079396	0.0801462	0.0745137	0.0767887	0.0779721	0.0797194	0.0923645	0.07686	0.0856782	0.0880499	0.0869666	0.0741878	0.0827003
	8d	R1	Sample	1	2	3	4	5	6	7	8	9	10	11	12	13	14	15	16	17	18	19	20	21	22	23	24	25	26	27	28	29	30
			OD1	1.768	1.708	1.856	1.752	1.644	1.836	1.638	1.646	1.724	1.732	1.633	1.648	1.736	1.752	1.753	1.838	1.831	1.784	1.722	1.616	1.832	1.604	1.672	1.847	1.732	1.852	1.692	1.674	1.729	1.852
			OD2	1.763	1.704	1.851	1.747	1.64	1.831	1.633	1.641	1.719	1.727	1.628	1.644	1.731	1.747	1.747	1.833	1.826	1.779	1.717	1.611	1.826	1.6	1.667	1.842	1.727	1.846	1.687	1.668	1.724	1.846
			OD3	1.757	1.699	1.845	1.741	1.636	1.825	1.628	1.636	1.714	1.721	1.622	1.638	1.725	1.741	1.741	1.828	1.82	1.773	1.712	1.605	1.82	1.594	1.662	1.836	1.721	1.84	1.682	1.662	1.719	1.84
			OD4	1.751	1.694	1.839	1.735	1.632	1.819	1.622	1.63	1.708	1.715	1.618	1.633	1.719	1.735	1.735	1.822	1.814	1.767	1.707	1.599	1.814	1.588	1.657	1.83	1.716	1.835	1.677	1.656	1.713	1.834
			OD5	1.745	1.689	1.833	1.729	1.626	1.814	1.617	1.624	1.704	1.71	1.614	1.629	1.713	1.729	1.731	1.817	1.809	1.761	1.702	1.595	1.81	1.585	1.653	1.825	1.711	1.831	1.672	1.652	1.708	1.829
			OD1-OD2	0.005	0.004	0.005	0.005	0.004	0.005	0.005	0.005	0.005	0.005	0.005	0.004	0.005	0.005	0.006	0.005	0.005	0.005	0.005	0.005	0.006	0.004	0.005	0.005	0.005	0.006	0.005	0.006	0.005	0.006
			OD2-OD3	0.006	0.005	0.006	0.006	0.004	0.006	0.005	0.005	0.005	0.006	0.006	0.006	0.006	0.006	0.006	0.005	0.006	0.006	0.005	0.006	0.006	0.006	0.005	0.006	0.006	0.006	0.005	0.006	0.005	0.006
			OD3-OD4	0.006	0.005	0.006	0.006	0.004	0.006	0.006	0.006	0.006	0.006	0.004	0.005	0.006	0.006	0.006	0.006	0.006	0.006	0.005	0.006	0.006	0.006	0.005	0.006	0.005	0.005	0.005	0.006	0.006	0.006
			OD4-OD5	0.006	0.005	0.006	0.006	0.006	0.005	0.005	0.006	0.004	0.005	0.004	0.004	0.006	0.006	0.004	0.005	0.005	0.006	0.005	0.004	0.004	0.003	0.004	0.005	0.005	0.004	0.005	0.004	0.005	0.005
			AVERAGE	0.00575	0.00475	0.00575	0.00575	0.0045	0.0055	0.00525	0.0055	0.005	0.0055	0.00475	0.00475	0.00575	0.00575	0.0055	0.00525	0.0055	0.00575	0.005	0.00525	0.0055	0.00475	0.00475	0.0055	0.00525	0.00525	0.005	0.0055	0.00525	0.00575
			Pro (mg)	0.1204	0.1146	0.1352	0.1282	0.1044	0.1302	0.1168	0.1184	0.1202	0.1238	0.1168	0.1126	0.1224	0.1248	0.1262	0.1304	0.1302	0.1298	0.1256	0.117	0.1348	0.1108	0.1136	0.1328	0.1264	0.1318	0.1236	0.1256	0.123	0.1352
			APX activity	0.102337	0.0888182	0.0911348	0.096111	0.0923645	0.0905201	0.0963185	0.0995415	0.0891372	0.0951996	0.0871453	0.0903958	0.100665	0.0987294	0.0933892	0.086273	0.0905201	0.0949263	0.0853048	0.0961538	0.0874311	0.0918644	0.0896001	0.0887478	0.0890032	0.0853566	0.0866852	0.0938353	0.0914634	0.0911348
		R2	Sample	1	2	3	4	5	6	7	8	9	10	11	12	13	14	15	16	17	18	19	20	21	22	23	24	25	26	27	28	29	30
			OD1	1.832	1.766	1.762	1.908	1.618	1.726	1.636	1.633	1.667	1.816	1.584	1.572	1.714	1.648	1.468	1.704	1.884	1.751	1.703	1.941	1.898	1.516	1.884	1.838	1.858	1.798	1.648	1.748	1.756	1.536
			OD2	1.826	1.761	1.757	1.902	1.612	1.721	1.631	1.629	1.662	1.81	1.58	1.568	1.708	1.642	1.465	1.698	1.878	1.747	1.699	1.935	1.892	1.511	1.877	1.832	1.853	1.793	1.642	1.742	1.75	1.531
			OD3	1.82	1.756	1.751	1.896	1.606	1.716	1.626	1.623	1.656	1.804	1.575	1.563	1.702	1.636	1.462	1.692	1.871	1.742	1.694	1.928	1.885	1.505	1.871	1.825	1.847	1.787	1.636	1.736	1.745	1.527
			OD4	1.814	1.75	1.745	1.89	1.6	1.71	1.62	1.617	1.65	1.798	1.57	1.559	1.697	1.63	1.458	1.686	1.865	1.736	1.688	1.921	1.878	1.5	1.864	1.819	1.84	1.78	1.63	1.73	1.739	1.523
			OD5	1.808	1.744	1.739	1.884	1.596	1.704	1.615	1.612	1.645	1.793	1.567	1.555	1.693	1.627	1.454	1.682	1.859	1.731	1.684	1.914	1.871	1.495	1.858	1.814	1.835	1.776	1.625	1.724	1.733	1.519
			OD1-OD2	0.006	0.005	0.005	0.006	0.006	0.005	0.005	0.004	0.005	0.006	0.004	0.004	0.006	0.006	0.003	0.006	0.006	0.004	0.004	0.006	0.006	0.005	0.007	0.006	0.005	0.005	0.006	0.006	0.006	0.005
			OD2-OD3	0.006	0.005	0.006	0.006	0.006	0.005	0.005	0.006	0.006	0.006	0.005	0.005	0.006	0.006	0.003	0.006	0.007	0.005	0.005	0.007	0.007	0.006	0.006	0.007	0.006	0.006	0.006	0.006	0.005	0.004
			OD3-OD4	0.006	0.006	0.006	0.006	0.006	0.006	0.006	0.006	0.006	0.006	0.005	0.004	0.005	0.006	0.004	0.006	0.006	0.006	0.006	0.007	0.007	0.005	0.007	0.006	0.007	0.007	0.006	0.006	0.006	0.004
			OD4-OD5	0.006	0.006	0.006	0.006	0.004	0.006	0.005	0.005	0.005	0.005	0.003	0.004	0.004	0.003	0.004	0.004	0.006	0.005	0.004	0.007	0.007	0.005	0.006	0.005	0.005	0.004	0.005	0.006	0.006	0.004
			AVERAGE	0.006	0.0055	0.00575	0.006	0.0055	0.0055	0.00525	0.00525	0.0055	0.00575	0.00425	0.00425	0.00525	0.00525	0.0035	0.0055	0.00625	0.005	0.00475	0.00675	0.00675	0.00525	0.0065	0.006	0.00575	0.0055	0.00575	0.006	0.00575	0.00425
			Pro (mg)	0.1312	0.1288	0.1284	0.1404	0.1178	0.1302	0.1264	0.1224	0.1202	0.135	0.1024	0.1004	0.1224	0.1288	0.0802	0.1284	0.142	0.1234	0.1176	0.165	0.1488	0.1118	0.1438	0.1368	0.1394	0.1318	0.1224	0.1378	0.123	0.0912
			APX activity	0.0979965	0.091504	0.0959613	0.0915751	0.100049	0.0905201	0.0890032	0.0919118	0.0980509	0.0912698	0.0889369	0.0907086	0.0919118	0.0873447	0.0935162	0.0917891	0.0943159	0.0868257	0.0865525	0.0876623	0.0972062	0.100626	0.0968607	0.093985	0.088389	0.0894212	0.100665	0.0933029	0.100174	0.099859
		R3	Sample	1	2	3	4	5	6	7	8	9	10	11	12	13	14	15	16	17	18	19	20	21	22	23	24	25	26	27	28	29	30
			OD1	1.905	1.745	1.775	1.851	1.637	1.821	1.628	1.868	1.631	1.755	1.822	1.926	1.547	1.626	1.628	1.661	1.738	1.636	1.742	1.796	1.707	1.734	1.698	1.609	1.662	1.662	1.567	1.778	1.723	1.848
			OD2	1.899	1.74	1.77	1.845	1.632	1.816	1.621	1.861	1.625	1.749	1.816	1.92	1.54	1.621	1.622	1.655	1.732	1.631	1.735	1.79	1.701	1.728	1.692	1.604	1.657	1.656	1.563	1.773	1.718	1.843
			OD3	1.892	1.734	1.765	1.838	1.626	1.811	1.615	1.853	1.619	1.743	1.809	1.914	1.533	1.617	1.616	1.649	1.725	1.626	1.728	1.784	1.695	1.722	1.687	1.598	1.652	1.652	1.559	1.767	1.712	1.837
			OD4	1.887	1.728	1.759	1.832	1.619	1.805	1.611	1.846	1.614	1.737	1.802	1.908	1.526	1.614	1.61	1.643	1.718	1.62	1.721	1.778	1.689	1.716	1.683	1.591	1.646	1.647	1.554	1.76	1.706	1.83
			OD5	1.881	1.723	1.753	1.827	1.613	1.799	1.606	1.839	1.61	1.733	1.795	1.901	1.519	1.61	1.605	1.639	1.712	1.615	1.715	1.773	1.685	1.711	1.676	1.586	1.641	1.642	1.55	1.754	1.701	1.824
			OD1-OD2	0.006	0.005	0.005	0.006	0.005	0.005	0.007	0.007	0.006	0.006	0.006	0.006	0.007	0.005	0.006	0.006	0.006	0.005	0.007	0.006	0.006	0.006	0.006	0.005	0.005	0.006	0.004	0.005	0.005	0.005
			OD2-OD3	0.007	0.006	0.005	0.007	0.006	0.005	0.006	0.008	0.006	0.006	0.007	0.006	0.007	0.004	0.006	0.006	0.007	0.005	0.007	0.006	0.006	0.006	0.005	0.006	0.005	0.004	0.004	0.006	0.006	0.006
			OD3-OD4	0.005	0.006	0.006	0.006	0.007	0.006	0.004	0.007	0.005	0.006	0.007	0.006	0.007	0.003	0.006	0.006	0.007	0.006	0.007	0.006	0.006	0.006	0.004	0.007	0.006	0.005	0.005	0.007	0.006	0.007
			OD4-OD5	0.006	0.005	0.006	0.005	0.006	0.006	0.005	0.007	0.004	0.004	0.007	0.007	0.007	0.004	0.005	0.004	0.006	0.005	0.006	0.005	0.004	0.005	0.007	0.005	0.005	0.005	0.004	0.006	0.005	0.006
			AVERAGE	0.006	0.0055	0.0055	0.006	0.006	0.0055	0.0055	0.00725	0.00525	0.0055	0.00675	0.00625	0.007	0.004	0.00575	0.0055	0.0065	0.00525	0.00675	0.00575	0.0055	0.00575	0.0055	0.00575	0.00525	0.005	0.00425	0.006	0.0055	0.006
			Pro (mg)	0.1476	0.1204	0.1332	0.1392	0.1312	0.1286	0.1146	0.1432	0.1196	0.117	0.1372	0.1424	0.1022	0.11704	0.1204	0.1192	0.1406	0.1294	0.1366	0.1322	0.1162	0.1254	0.1108	0.1164	0.111	0.1172	0.0998	0.131	0.1264	0.1416
			APX activity	0.087108	0.097888	0.0884813	0.0923645	0.0979965	0.0916463	0.102842	0.10849	0.0940635	0.100733	0.105425	0.094051	0.146771	0.073235	0.102337	0.0988734	0.0990652	0.0869397	0.105888	0.0932029	0.101426	0.098257	0.106369	0.105854	0.101351	0.0914188	0.0912539	0.0981461	0.0932414	0.090799
	12d	R1	Sample	1	2	3	4	5	6	7	8	9	10	11	12	13	14	15	16	17	18	19	20	21	22	23	24	25	26	27	28	29	30
			OD1	1.976	1.984	1.544	1.685	1.919	1.905	1.941	1.922	1.863	1.755	1.969	1.915	1.934	1.952	1.915	1.859	1.864	1.912	1.923	1.896	1.852	1.927	1.978	1.883	1.901	1.961	1.952	1.936	1.959	1.961
			OD2	1.967	1.974	1.536	1.676	1.911	1.896	1.934	1.913	1.854	1.747	1.961	1.906	1.925	1.942	1.908	1.851	1.855	1.902	1.914	1.887	1.843	1.918	1.968	1.874	1.892	1.953	1.943	1.927	1.949	1.95
			OD3	1.958	1.965	1.527	1.667	1.901	1.885	1.925	1.903	1.843	1.739	1.952	1.896	1.915	1.933	1.899	1.842	1.845	1.892	1.904	1.878	1.834	1.908	1.957	1.865	1.881	1.944	1.933	1.917	1.938	1.938
			OD4	1.948	1.954	1.518	1.658	1.89	1.877	1.914	1.894	1.835	1.73	1.943	1.885	1.904	1.924	1.887	1.833	1.838	1.883	1.894	1.868	1.824	1.897	1.945	1.856	1.871	1.934	1.923	1.906	1.929	1.929
			OD5	1.939	1.944	1.509	1.65	1.882	1.868	1.904	1.885	1.827	1.722	1.934	1.877	1.897	1.915	1.879	1.825	1.83	1.874	1.885	1.858	1.815	1.888	1.935	1.847	1.862	1.924	1.914	1.897	1.92	1.92
			OD1-OD2	0.009	0.01	0.008	0.009	0.008	0.009	0.007	0.009	0.009	0.008	0.008	0.009	0.009	0.01	0.007	0.008	0.009	0.01	0.009	0.009	0.009	0.009	0.01	0.009	0.009	0.008	0.009	0.009	0.01	0.011
			OD2-OD3	0.009	0.009	0.009	0.009	0.01	0.011	0.009	0.01	0.011	0.008	0.009	0.01	0.01	0.009	0.009	0.009	0.01	0.01	0.01	0.009	0.009	0.01	0.011	0.009	0.011	0.009	0.01	0.01	0.011	0.012
			OD3-OD4	0.01	0.011	0.009	0.009	0.011	0.008	0.011	0.009	0.008	0.009	0.009	0.011	0.011	0.009	0.012	0.009	0.007	0.009	0.01	0.01	0.01	0.011	0.012	0.009	0.01	0.01	0.01	0.011	0.009	0.009
			OD4-OD5	0.009	0.01	0.009	0.008	0.008	0.009	0.01	0.009	0.008	0.008	0.009	0.008	0.007	0.009	0.008	0.008	0.008	0.009	0.009	0.01	0.009	0.009	0.01	0.009	0.009	0.01	0.009	0.009	0.009	0.009
			AVERAGE	0.00925	0.01	0.00875	0.00875	0.00925	0.00925	0.00925	0.00925	0.009	0.00825	0.00875	0.0095	0.00925	0.00925	0.009	0.0085	0.0085	0.0095	0.0095	0.0095	0.00925	0.00975	0.01075	0.009	0.00975	0.00925	0.0095	0.00975	0.00975	0.01025
			Pro (mg)	0.1638	0.1812	0.1658	0.1598	0.1864	0.1668	0.1734	0.1802	0.1572	0.1436	0.1824	0.1668	0.1784	0.1768	0.1752	0.1604	0.1672	0.1748	0.1716	0.1734	0.1768	0.1828	0.1926	0.1728	0.1634	0.1798	0.1796	0.1788	0.1906	0.1832
			APX activity	0.12101	0.118259	0.113088	0.117334	0.106338	0.118834	0.11431	0.109997	0.122683	0.12311	0.102796	0.122045	0.111107	0.112112	0.110078	0.113555	0.108937	0.11646	0.118631	0.1174	0.112112	0.114294	0.119604	0.111607	0.127863	0.110242	0.113347	0.11685	0.109616	0.119892
		R2	Sample	1	2	3	4	5	6	7	8	9	10	11	12	13	14	15	16	17	18	19	20	21	22	23	24	25	26	27	28	29	30
			OD1	1.854	1.842	1.814	1.736	1.776	1.876	1.992	1.881	1.772	1.822	1.848	1.849	1.936	1.766	1.866	1.788	1.748	1.745	1.776	1.852	1.956	1.852	1.968	1.756	1.756	1.796	1.856	1.856	1.832	1.847
			OD2	1.845	1.833	1.804	1.727	1.767	1.866	1.981	1.871	1.763	1.813	1.839	1.839	1.925	1.757	1.857	1.779	1.74	1.739	1.767	1.843	1.946	1.843	1.958	1.747	1.746	1.787	1.846	1.847	1.823	1.837
			OD3	1.836	1.822	1.795	1.718	1.757	1.855	1.97	1.861	1.754	1.803	1.828	1.83	1.915	1.748	1.848	1.77	1.73	1.731	1.758	1.833	1.935	1.833	1.949	1.737	1.737	1.777	1.836	1.837	1.813	1.828
			OD4	1.826	1.813	1.786	1.708	1.748	1.846	1.96	1.852	1.745	1.793	1.819	1.821	1.905	1.738	1.839	1.76	1.721	1.724	1.749	1.824	1.924	1.824	1.938	1.728	1.728	1.768	1.827	1.827	1.803	1.818
			OD5	1.817	1.804	1.776	1.699	1.739	1.836	1.95	1.843	1.736	1.784	1.81	1.812	1.896	1.729	1.829	1.751	1.713	1.717	1.741	1.815	1.915	1.815	1.929	1.718	1.719	1.759	1.818	1.816	1.794	1.809
			OD1-OD2	0.009	0.009	0.01	0.009	0.009	0.01	0.011	0.01	0.009	0.009	0.009	0.01	0.011	0.009	0.009	0.009	0.008	0.006	0.009	0.009	0.01	0.009	0.01	0.009	0.01	0.009	0.01	0.009	0.009	0.01
			OD2-OD3	0.009	0.011	0.009	0.009	0.01	0.011	0.011	0.01	0.009	0.01	0.011	0.009	0.01	0.009	0.009	0.009	0.01	0.008	0.009	0.01	0.011	0.01	0.009	0.01	0.009	0.01	0.01	0.01	0.01	0.009
			OD3-OD4	0.01	0.009	0.009	0.01	0.009	0.009	0.01	0.009	0.009	0.01	0.009	0.009	0.01	0.01	0.009	0.01	0.009	0.007	0.009	0.009	0.011	0.009	0.011	0.009	0.009	0.009	0.009	0.01	0.01	0.01
			OD4-OD5	0.009	0.009	0.01	0.009	0.009	0.01	0.01	0.009	0.009	0.009	0.009	0.009	0.009	0.009	0.01	0.009	0.008	0.007	0.008	0.009	0.009	0.009	0.009	0.01	0.009	0.009	0.009	0.011	0.009	0.009
			AVERAGE	0.00925	0.0095	0.0095	0.00925	0.00925	0.01	0.0105	0.0095	0.009	0.0095	0.0095	0.00925	0.01	0.00925	0.00925	0.00925	0.00875	0.007	0.00875	0.00925	0.01025	0.00925	0.00975	0.0095	0.00925	0.00925	0.0095	0.01	0.0095	0.0095
			Pro (mg)	0.1648	0.1666	0.1716	0.1636	0.1602	0.1794	0.1986	0.1802	0.1684	0.1708	0.1772	0.1622	0.1828	0.1624	0.1582	0.1586	0.1582	0.1768	0.1542	0.177	0.1824	0.1664	0.1886	0.1666	0.1634	0.1678	0.1752	0.1894	0.1682	0.1654
			APX activity	0.120276	0.122192	0.118631	0.121158	0.123729	0.119446	0.113293	0.11297	0.114523	0.119187	0.114882	0.122204	0.117224	0.122053	0.125293	0.124977	0.118521	0.0848416	0.121595	0.111985	0.120418	0.119119	0.110779	0.122192	0.121306	0.118125	0.116194	0.113139	0.121029	0.123078
		R3	Sample	1	2	3	4	5	6	7	8	9	10	11	12	13	14	15	16	17	18	19	20	21	22	23	24	25	26	27	28	29	30
			OD1	1.746	1.775	1.765	1.656	1.888	1.878	1.806	1.894	1.589	1.882	1.873	1.881	1.846	1.845	1.925	1.904	1.776	1.856	1.754	1.846	1.745	1.656	1.856	1.824	1.872	1.842	1.755	1.826	1.726	1.898
			OD2	1.737	1.765	1.756	1.647	1.878	1.867	1.797	1.885	1.583	1.872	1.863	1.872	1.837	1.835	1.914	1.894	1.767	1.846	1.744	1.837	1.736	1.647	1.845	1.815	1.861	1.833	1.746	1.816	1.716	1.888
			OD3	1.727	1.755	1.747	1.637	1.867	1.857	1.787	1.874	1.576	1.861	1.854	1.861	1.827	1.825	1.903	1.885	1.757	1.836	1.735	1.826	1.726	1.638	1.836	1.806	1.851	1.823	1.736	1.806	1.706	1.877
			OD4	1.718	1.746	1.738	1.628	1.858	1.848	1.778	1.865	1.571	1.852	1.843	1.852	1.816	1.816	1.893	1.874	1.748	1.827	1.726	1.817	1.717	1.629	1.826	1.797	1.842	1.812	1.727	1.795	1.696	1.867
			OD5	1.708	1.737	1.729	1.62	1.849	1.839	1.769	1.856	1.562	1.843	1.835	1.843	1.807	1.807	1.884	1.865	1.739	1.818	1.717	1.808	1.708	1.619	1.817	1.788	1.833	1.802	1.717	1.785	1.687	1.857
			OD1-OD2	0.009	0.01	0.009	0.009	0.01	0.011	0.009	0.009	0.006	0.01	0.01	0.009	0.009	0.01	0.011	0.01	0.009	0.01	0.01	0.009	0.009	0.009	0.011	0.009	0.011	0.009	0.009	0.01	0.01	0.01
			OD2-OD3	0.01	0.01	0.009	0.01	0.011	0.01	0.01	0.011	0.007	0.011	0.009	0.011	0.01	0.01	0.011	0.009	0.01	0.01	0.009	0.011	0.01	0.009	0.009	0.009	0.01	0.01	0.01	0.01	0.01	0.011
			OD3-OD4	0.009	0.009	0.009	0.009	0.009	0.009	0.009	0.009	0.005	0.009	0.011	0.009	0.011	0.009	0.01	0.011	0.009	0.009	0.009	0.009	0.009	0.009	0.01	0.009	0.009	0.011	0.009	0.011	0.01	0.01
			OD4-OD5	0.01	0.009	0.009	0.008	0.009	0.009	0.009	0.009	0.009	0.009	0.008	0.009	0.009	0.009	0.009	0.009	0.009	0.009	0.009	0.009	0.009	0.01	0.009	0.009	0.009	0.01	0.01	0.01	0.009	0.01
			AVERAGE	0.0095	0.0095	0.009	0.009	0.00975	0.00975	0.00925	0.0095	0.00675	0.00975	0.0095	0.0095	0.00975	0.0095	0.01025	0.00975	0.00925	0.0095	0.00925	0.0095	0.00925	0.00925	0.00975	0.009	0.00975	0.01	0.0095	0.01025	0.00975	0.01025
			Pro (mg)	0.1608	0.1642	0.1616	0.1536	0.1736	0.17728	0.1712	0.1796	0.1688	0.1748	0.1796	0.1766	0.1736	0.1712	0.1936	0.1826	0.1698	0.1702	0.1664	0.1836	0.1712	0.1672	0.1864	0.1724	0.1816	0.1782	0.1744	0.1862	0.1736	0.1842
			APX activity	0.126599	0.123978	0.119342	0.125558	0.120351	0.117852	0.115779	0.113347	0.0856889	0.119524	0.113347	0.115273	0.120351	0.118909	0.113452	0.114419	0.116734	0.119607	0.119119	0.110878	0.115779	0.118549	0.112086	0.111866	0.115049	0.12025	0.116727	0.117961	0.120351	0.119242

## Sheet: GR
	Supplement Table 4. The raw data for GR detection of P. yunnanensis after Cd treatment.
	0d	R1	Sample	1	2	3	4	5	6	7	8	9	10	11	12	13	14	15	16	17	18	19	20	21	22	23	24	25	26	27	28	29	30
			OD1	1.018	1.098	1.128	1.102	1.122	1.252	1.198	1.144	1.032	1.072	1.019	1.264	1.128	1.132	1.228	1.195	1.112	1.184	1.264	1.278	1.284	1.324	1.228	1.264	1.286	1.259	1.198	1.228	1.264	1.304
			OD2	1.017	1.097	1.127	1.101	1.121	1.25	1.196	1.143	1.031	1.071	1.017	1.262	1.126	1.13	1.227	1.193	1.111	1.183	1.262	1.277	1.282	1.322	1.225	1.262	1.284	1.256	1.197	1.226	1.262	1.302
			OD3	1.016	1.096	1.126	1.1	1.12	1.248	1.195	1.141	1.028	1.069	1.016	1.261	1.124	1.128	1.224	1.191	1.11	1.182	1.259	1.274	1.281	1.32	1.224	1.26	1.281	1.254	1.195	1.225	1.26	1.299
			OD4	1.016	1.095	1.125	1.099	1.119	1.246	1.193	1.14	1.026	1.068	1.015	1.259	1.122	1.125	1.222	1.189	1.107	1.181	1.257	1.273	1.279	1.316	1.222	1.259	1.279	1.252	1.192	1.224	1.258	1.296
			OD5	1.015	1.094	1.124	1.098	1.118	1.244	1.191	1.138	1.024	1.066	1.014	1.257	1.12	1.123	1.218	1.187	1.105	1.179	1.254	1.271	1.278	1.314	1.221	1.257	1.277	1.251	1.19	1.221	1.256	1.294
			OD6	1.014	1.093	1.123	1.097	1.117	1.243	1.19	1.137	1.023	1.065	1.012	1.255	1.119	1.122	1.217	1.186	1.104	1.177	1.253	1.269	1.276	1.313	1.22	1.255	1.276	1.249	1.189	1.22	1.255	1.293
			OD1-OD2	0.001	0.001	0.001	0.001	0.001	0.002	0.002	0.001	0.001	0.001	0.002	0.002	0.002	0.002	0.001	0.002	0.001	0.001	0.002	0.001	0.002	0.002	0.003	0.002	0.002	0.003	0.001	0.002	0.002	0.002
			OD2-OD3	0.001	0.001	0.001	0.001	0.001	0.002	0.001	0.002	0.003	0.002	0.001	0.001	0.002	0.002	0.003	0.002	0.001	0.001	0.003	0.003	0.001	0.002	0.001	0.002	0.003	0.002	0.002	0.001	0.002	0.003
			OD3-OD4	0	0.001	0.001	0.001	0.001	0.002	0.002	0.001	0.002	0.001	0.001	0.002	0.002	0.003	0.002	0.002	0.003	0.001	0.002	0.001	0.002	0.004	0.002	0.001	0.002	0.002	0.003	0.001	0.002	0.003
			OD4-OD5	0.001	0.001	0.001	0.001	0.001	0.002	0.002	0.002	0.002	0.002	0.001	0.002	0.002	0.002	0.004	0.002	0.002	0.002	0.003	0.002	0.001	0.002	0.001	0.002	0.002	0.001	0.002	0.003	0.002	0.002
			OD5-OD6	0.001	0.001	0.001	0.001	0.001	0.001	0.001	0.001	0.001	0.001	0.002	0.002	0.001	0.001	0.001	0.001	0.001	0.002	0.001	0.002	0.002	0.001	0.001	0.002	0.001	0.002	0.001	0.001	0.001	0.001
			AVERAGE	0.0008	0.001	0.001	0.001	0.001	0.0018	0.0016	0.0014	0.0018	0.0014	0.0014	0.0018	0.0018	0.002	0.0022	0.0018	0.0016	0.0014	0.0022	0.0018	0.0016	0.0022	0.0016	0.0018	0.002	0.002	0.0018	0.0016	0.0018	0.0022
			Pro (mg)	0.0696	0.0806	0.0852577	0.0704	0.0758	0.1078	0.0882	0.0812	0.0922	0.0786	0.0674	0.1008	0.09	0.1098	0.116	0.0974	0.0986	0.082	0.1026	0.0982	0.0964	0.1226	0.0948	0.1018	0.1084	0.097	0.104002	0.0996	0.1064	0.1102
			GR activity	0.0111235	0.0120067	0.0113508	0.0137463	0.012767	0.016159	0.0175554	0.0166852	0.018893	0.0172371	0.0201015	0.0172811	0.0193548	0.0176274	0.0183537	0.0178843	0.0157037	0.0165224	0.0207508	0.0177387	0.0160621	0.0173657	0.0163332	0.0171114	0.017855	0.0199534	0.016749	0.0155461	0.0163716	0.0193197
		R2	Sample	1	2	3	4	5	6	7	8	9	10	11	12	13	14	15	16	17	18	19	20	21	22	23	24	25	26	27	28	29	30
			OD1	1.135	1.247	1.398	1.218	1.332	0.998	1.128	1.063	1.262	1.102	0.979	1.074	1.198	1.012	1.098	1.166	0.988	1.034	1.049	1.128	1.305	1.134	0.949	1.274	1.128	1.198	1.114	0.986	1.154	1.163
			OD2	1.133	1.245	1.396	1.217	1.33	0.996	1.127	1.061	1.26	1.1	0.976	1.073	1.196	1.01	1.096	1.163	0.986	1.032	1.047	1.126	1.304	1.133	0.948	1.272	1.125	1.196	1.113	0.985	1.153	1.162
			OD3	1.131	1.242	1.395	1.214	1.328	0.993	1.125	1.06	1.258	1.099	0.974	1.071	1.194	1.008	1.094	1.16	0.984	1.03	1.046	1.124	1.302	1.13	0.946	1.27	1.124	1.195	1.11	0.984	1.151	1.16
			OD4	1.129	1.24	1.393	1.212	1.327	0.991	1.123	1.059	1.256	1.097	0.972	1.069	1.192	1.007	1.093	1.159	0.983	1.028	1.042	1.122	1.299	1.127	0.943	1.269	1.123	1.193	1.108	0.982	1.149	1.158
			OD5	1.127	1.238	1.391	1.21	1.325	0.99	1.121	1.058	1.254	1.096	0.97	1.065	1.191	1.006	1.091	1.158	0.982	1.026	1.04	1.121	1.297	1.125	0.942	1.267	1.121	1.191	1.106	0.98	1.148	1.156
			OD6	1.126	1.236	1.389	1.209	1.323	0.989	1.12	1.057	1.253	1.095	0.969	1.064	1.19	1.005	1.09	1.157	0.98	1.024	1.038	1.119	1.295	1.124	0.941	1.266	1.12	1.19	1.104	0.979	1.147	1.155
			OD1-OD2	0.002	0.002	0.002	0.001	0.002	0.002	0.001	0.002	0.002	0.002	0.003	0.001	0.002	0.002	0.002	0.003	0.002	0.002	0.002	0.002	0.001	0.001	0.001	0.002	0.003	0.002	0.001	0.001	0.001	0.001
			OD2-OD3	0.002	0.003	0.001	0.003	0.002	0.003	0.002	0.001	0.002	0.001	0.002	0.002	0.002	0.002	0.002	0.003	0.002	0.002	0.001	0.002	0.002	0.003	0.002	0.002	0.001	0.001	0.003	0.001	0.002	0.002
			OD3-OD4	0.002	0.002	0.002	0.002	0.001	0.002	0.002	0.001	0.002	0.002	0.002	0.002	0.002	0.001	0.001	0.001	0.001	0.002	0.004	0.002	0.003	0.003	0.003	0.001	0.001	0.002	0.002	0.002	0.002	0.002
			OD4-OD5	0.002	0.002	0.002	0.002	0.002	0.001	0.002	0.001	0.002	0.001	0.002	0.004	0.001	0.001	0.002	0.001	0.001	0.002	0.002	0.001	0.002	0.002	0.001	0.002	0.002	0.002	0.002	0.002	0.001	0.002
			OD5-OD6	0.001	0.002	0.002	0.001	0.002	0.001	0.001	0.001	0.001	0.001	0.001	0.001	0.001	0.001	0.001	0.001	0.002	0.002	0.002	0.002	0.002	0.001	0.001	0.001	0.001	0.001	0.002	0.001	0.001	0.001
			AVERAGE	0.0018	0.0022	0.0018	0.0018	0.0018	0.0018	0.0016	0.0012	0.0018	0.0014	0.002	0.002	0.0016	0.0014	0.0016	0.0018	0.0016	0.002	0.0022	0.0018	0.002	0.002	0.0016	0.0016	0.0016	0.0016	0.002	0.0014	0.0014	0.0016
			Pro (mg)	0.0892	0.1098	0.1032	0.0964	0.1024	0.0972	0.0958	0.0634	0.0902	0.0762	0.10024	0.1008	0.0884	0.0688	0.0876	0.0864	0.0876	0.1192	0.1116	0.1012	0.1104	0.1016	0.0808	0.0968	0.0844	0.0852	0.0976	0.0716	0.0744	0.0832
			GR activity	0.0195284	0.0193901	0.0168792	0.0180699	0.0170111	0.0179211	0.0161627	0.0183169	0.0193119	0.01778	0.0193085	0.0192012	0.0175157	0.0196924	0.0176757	0.0201613	0.0176757	0.0162373	0.0190773	0.0172128	0.0175316	0.01905	0.0191632	0.0159957	0.0183458	0.0181736	0.0198308	0.0189223	0.0182102	0.0186104
		R3	Sample	1	2	3	4	5	6	7	8	9	10	11	12	13	14	15	16	17	18	19	20	21	22	23	24	25	26	27	28	29	30
			OD1	1.116	1.159	1.036	1.064	1.294	1.324	1.155	1.206	1.256	1.149	1.185	1.132	0.988	0.844	0.964	1.049	1.102	1.025	1.074	1.198	1.128	1.098	1.382	1.224	1.294	1.249	1.128	1.394	1.248	1.038
			OD2	1.113	1.158	1.035	1.063	1.292	1.322	1.154	1.204	1.254	1.147	1.184	1.13	0.986	0.843	0.962	1.046	1.101	1.023	1.072	1.196	1.125	1.096	1.379	1.223	1.293	1.247	1.127	1.393	1.246	1.037
			OD3	1.112	1.157	1.033	1.062	1.29	1.319	1.152	1.202	1.251	1.146	1.181	1.128	0.983	0.841	0.961	1.045	1.1	1.022	1.071	1.195	1.123	1.095	1.375	1.221	1.291	1.245	1.125	1.391	1.245	1.035
			OD4	1.111	1.155	1.031	1.061	1.287	1.317	1.149	1.2	1.249	1.144	1.179	1.127	0.981	0.84	0.96	1.044	1.098	1.019	1.07	1.193	1.121	1.093	1.374	1.22	1.288	1.241	1.123	1.388	1.243	1.033
			OD5	1.109	1.153	1.029	1.059	1.285	1.315	1.147	1.198	1.247	1.142	1.177	1.125	0.98	0.838	0.959	1.042	1.097	1.018	1.068	1.191	1.12	1.091	1.373	1.217	1.286	1.239	1.121	1.386	1.241	1.031
			OD6	1.108	1.151	1.028	1.058	1.284	1.313	1.146	1.197	1.245	1.14	1.176	1.123	0.979	0.837	0.957	1.041	1.095	1.017	1.067	1.19	1.119	1.09	1.371	1.215	1.285	1.238	1.119	1.384	1.239	1.03
			OD1-OD2	0.003	0.001	0.001	0.001	0.002	0.002	0.001	0.002	0.002	0.002	0.001	0.002	0.002	0.001	0.002	0.003	0.001	0.002	0.002	0.002	0.003	0.002	0.003	0.001	0.001	0.002	0.001	0.001	0.002	0.001
			OD2-OD3	0.001	0.001	0.002	0.001	0.002	0.003	0.002	0.002	0.003	0.001	0.003	0.002	0.003	0.002	0.001	0.001	0.001	0.001	0.001	0.001	0.002	0.001	0.004	0.002	0.002	0.002	0.002	0.002	0.001	0.002
			OD3-OD4	0.001	0.002	0.002	0.001	0.003	0.002	0.003	0.002	0.002	0.002	0.002	0.001	0.002	0.001	0.001	0.001	0.002	0.003	0.001	0.002	0.002	0.002	0.001	0.001	0.003	0.004	0.002	0.003	0.002	0.002
			OD4-OD5	0.002	0.002	0.002	0.002	0.002	0.002	0.002	0.002	0.002	0.002	0.002	0.002	0.001	0.002	0.001	0.002	0.001	0.001	0.002	0.002	0.001	0.002	0.001	0.003	0.002	0.002	0.002	0.002	0.002	0.002
			OD5-OD6	0.001	0.002	0.001	0.001	0.001	0.002	0.001	0.001	0.002	0.002	0.001	0.002	0.001	0.001	0.002	0.001	0.002	0.001	0.001	0.001	0.001	0.001	0.002	0.002	0.001	0.001	0.002	0.002	0.002	0.001
			AVERAGE	0.0016	0.0016	0.0016	0.0012	0.002	0.0022	0.0018	0.0018	0.0022	0.0018	0.0018	0.0018	0.0018	0.0014	0.0014	0.0016	0.0014	0.0016	0.0014	0.0016	0.0018	0.0016	0.0022	0.0018	0.0018	0.0022	0.0018	0.002	0.0018	0.0016
			Pro (mg)	0.0868	0.0892	0.0816	0.0776	0.1016	0.1018	0.0952	0.0976	0.1168	0.101	0.0996	0.0992	0.0876	0.0872	0.0758	0.0856	0.0758	0.0962	0.0744	0.085	0.0872	0.0802	0.1104	0.0952	0.1096	0.10228	0.0984	0.1144	0.10496	0.0888
			GR activity	0.0178386	0.0173586	0.0189753	0.0149651	0.01905	0.0209139	0.0182976	0.0178477	0.018228	0.0172469	0.0174893	0.0175598	0.0198851	0.0155371	0.0178739	0.0180886	0.0178739	0.0160955	0.0182102	0.0182163	0.0199763	0.0193066	0.0192847	0.0182976	0.0158936	0.0208157	0.0177026	0.0169186	0.0165962	0.0174368
	4d	R1	Sample	1	2	3	4	5	6	7	8	9	10	11	12	13	14	15	16	17	18	19	20	21	22	23	24	25	26	27	28	29	30
			OD1	1.056	0.908	1.016	0.984	1.244	1.349	1.088	1.091	1.168	1.188	1.214	1.379	1.192	1.044	1.024	1.027	1.112	1.257	1.175	1.088	1.046	1.036	1.458	1.114	1.164	1.354	1.204	1.196	1.138	1.068
			OD2	1.054	0.907	1.014	0.983	1.242	1.348	1.085	1.089	1.167	1.186	1.213	1.377	1.19	1.042	1.022	1.025	1.109	1.255	1.174	1.086	1.045	1.033	1.456	1.112	1.161	1.352	1.203	1.193	1.137	1.066
			OD3	1.052	0.906	1.012	0.981	1.239	1.346	1.083	1.087	1.166	1.184	1.211	1.374	1.187	1.039	1.02	1.024	1.107	1.253	1.172	1.084	1.043	1.031	1.454	1.11	1.159	1.35	1.2	1.191	1.134	1.064
			OD4	1.05	0.904	1.01	0.979	1.236	1.343	1.081	1.085	1.163	1.182	1.209	1.372	1.185	1.037	1.017	1.021	1.105	1.251	1.17	1.082	1.041	1.029	1.451	1.107	1.156	1.348	1.197	1.189	1.132	1.062
			OD5	1.049	0.901	1.008	0.977	1.234	1.339	1.079	1.082	1.159	1.179	1.206	1.369	1.183	1.035	1.015	1.019	1.103	1.248	1.168	1.08	1.039	1.027	1.448	1.104	1.154	1.345	1.195	1.186	1.129	1.059
			OD6	1.048	0.898	1.006	0.975	1.232	1.338	1.078	1.081	1.158	1.176	1.203	1.367	1.18	1.033	1.013	1.018	1.101	1.245	1.167	1.078	1.038	1.025	1.445	1.103	1.153	1.342	1.194	1.184	1.128	1.058
			OD1-OD2	0.002	0.001	0.002	0.001	0.002	0.001	0.003	0.002	0.001	0.002	0.001	0.002	0.002	0.002	0.002	0.002	0.003	0.002	0.001	0.002	0.001	0.003	0.002	0.002	0.003	0.002	0.001	0.003	0.001	0.002
			OD2-OD3	0.002	0.001	0.002	0.002	0.003	0.002	0.002	0.002	0.001	0.002	0.002	0.003	0.003	0.003	0.002	0.001	0.002	0.002	0.002	0.002	0.002	0.002	0.002	0.002	0.002	0.002	0.003	0.002	0.003	0.002
			OD3-OD4	0.002	0.002	0.002	0.002	0.003	0.003	0.002	0.002	0.003	0.002	0.002	0.002	0.002	0.002	0.003	0.003	0.002	0.002	0.002	0.002	0.002	0.002	0.003	0.003	0.003	0.002	0.003	0.002	0.002	0.002
			OD4-OD5	0.001	0.003	0.002	0.002	0.002	0.004	0.002	0.003	0.004	0.003	0.003	0.003	0.002	0.002	0.002	0.002	0.002	0.003	0.002	0.002	0.002	0.002	0.003	0.003	0.002	0.003	0.002	0.003	0.003	0.003
			OD5-OD6	0.001	0.003	0.002	0.002	0.002	0.001	0.001	0.001	0.001	0.003	0.003	0.002	0.003	0.002	0.002	0.001	0.002	0.003	0.001	0.002	0.001	0.002	0.003	0.001	0.001	0.003	0.001	0.002	0.001	0.001
			AVERAGE	0.0016	0.002	0.002	0.0018	0.0024	0.0022	0.002	0.002	0.002	0.0024	0.0022	0.0024	0.0024	0.0022	0.0022	0.0018	0.0022	0.0024	0.0016	0.002	0.0016	0.0022	0.0026	0.0022	0.0022	0.0024	0.002	0.0024	0.002	0.002
			Pro (mg)	0.0812	0.0912	0.0916	0.0876	0.1136	0.1168	0.1072	0.1096	0.1108	0.1136	0.1116	0.113592	0.10976	0.0972	0.1048	0.1036	0.0968	0.1072	0.1024	0.0946	0.0972	0.0972	0.1224	0.1072	0.1176	0.1128	0.1064	0.1104	0.1096	0.0968
			GR activity	0.0190688	0.0212224	0.0211297	0.0198851	0.0204453	0.018228	0.0180549	0.0176595	0.0174683	0.0204453	0.0190773	0.0204467	0.0211605	0.0219036	0.0203152	0.016814	0.0219941	0.0216659	0.015121	0.0204597	0.0159299	0.0219036	0.0205566	0.0198604	0.018104	0.0205903	0.0181906	0.0210379	0.0176595	0.0199947
		R2	Sample	1	2	3	4	5	6	7	8	9	10	11	12	13	14	15	16	17	18	19	20	21	22	23	24	25	26	27	28	29	30
			OD1	1.181	1.06	1.275	1.052	1.264	1.317	1.328	1.258	1.147	1.078	1.232	1.212	1.055	1.083	1.166	1.294	1.057	1.275	1.034	1.192	1.234	1.138	1.262	1.284	1.014	1.273	1.183	1.414	1.493	1.448
			OD2	1.18	1.059	1.272	1.051	1.263	1.314	1.327	1.256	1.145	1.076	1.23	1.21	1.053	1.081	1.165	1.293	1.055	1.274	1.033	1.191	1.233	1.137	1.26	1.282	1.012	1.272	1.181	1.411	1.492	1.447
			OD3	1.177	1.058	1.27	1.049	1.26	1.311	1.324	1.254	1.143	1.074	1.227	1.209	1.051	1.08	1.163	1.292	1.052	1.272	1.031	1.189	1.231	1.135	1.258	1.28	1.01	1.269	1.179	1.408	1.489	1.444
			OD4	1.176	1.055	1.268	1.046	1.257	1.309	1.322	1.251	1.141	1.073	1.224	1.206	1.049	1.079	1.161	1.291	1.05	1.269	1.029	1.186	1.229	1.133	1.256	1.277	1.008	1.266	1.176	1.405	1.486	1.441
			OD5	1.174	1.052	1.266	1.043	1.255	1.308	1.32	1.248	1.14	1.071	1.223	1.204	1.048	1.077	1.158	1.288	1.048	1.266	1.027	1.184	1.227	1.132	1.254	1.274	1.006	1.263	1.173	1.402	1.483	1.438
			OD6	1.173	1.051	1.263	1.042	1.253	1.305	1.318	1.247	1.138	1.068	1.221	1.201	1.045	1.075	1.157	1.286	1.046	1.265	1.026	1.183	1.224	1.13	1.252	1.273	1.004	1.262	1.171	1.401	1.482	1.437
			OD1-OD2	0.001	0.001	0.003	0.001	0.001	0.003	0.001	0.002	0.002	0.002	0.002	0.002	0.002	0.002	0.001	0.001	0.002	0.001	0.001	0.001	0.001	0.001	0.002	0.002	0.002	0.001	0.002	0.003	0.001	0.001
			OD2-OD3	0.003	0.001	0.002	0.002	0.003	0.003	0.003	0.002	0.002	0.002	0.003	0.001	0.002	0.001	0.002	0.001	0.003	0.002	0.002	0.002	0.002	0.002	0.002	0.002	0.002	0.003	0.002	0.003	0.003	0.003
			OD3-OD4	0.001	0.003	0.002	0.003	0.003	0.002	0.002	0.003	0.002	0.001	0.003	0.003	0.002	0.001	0.002	0.001	0.002	0.003	0.002	0.003	0.002	0.002	0.002	0.003	0.002	0.003	0.003	0.003	0.003	0.003
			OD4-OD5	0.002	0.003	0.002	0.003	0.002	0.001	0.002	0.003	0.001	0.002	0.001	0.002	0.001	0.002	0.003	0.003	0.002	0.003	0.002	0.002	0.002	0.001	0.002	0.003	0.002	0.003	0.003	0.003	0.003	0.003
			OD5-OD6	0.001	0.001	0.003	0.001	0.002	0.003	0.002	0.001	0.002	0.003	0.002	0.003	0.003	0.002	0.001	0.002	0.002	0.001	0.001	0.001	0.003	0.002	0.002	0.001	0.002	0.001	0.002	0.001	0.001	0.001
			AVERAGE	0.0016	0.0018	0.0024	0.002	0.0022	0.0024	0.002	0.0022	0.0018	0.002	0.0022	0.0022	0.002	0.0016	0.0018	0.0016	0.0022	0.002	0.0016	0.0018	0.002	0.0016	0.002	0.0022	0.002	0.0022	0.0024	0.0026	0.0022	0.0022
			Pro (mg)	0.1112	0.1014	0.1104	0.0944	0.1164	0.1212	0.1124	0.1144	0.0992	0.0964	0.1104	0.1168	0.0924	0.0928	0.0952	0.0864	0.0952	0.1128	0.0956	0.1004	0.103	0.0948	0.0916	0.1128	0.0884	0.1206	0.1176	0.1356	0.145	0.1452
			GR activity	0.0139243	0.0171789	0.0210379	0.020503	0.0182907	0.0191632	0.0172196	0.0186104	0.0175598	0.0200776	0.0192847	0.018228	0.0209468	0.0166852	0.0182976	0.0179211	0.0223638	0.0171585	0.0161965	0.01735	0.0187911	0.0163332	0.0211297	0.0188744	0.0218946	0.0176537	0.0197498	0.0185555	0.014683	0.0146628
		R3	Sample	1	2	3	4	5	6	7	8	9	10	11	12	13	14	15	16	17	18	19	20	21	22	23	24	25	26	27	28	29	30
			OD1	1.132	1.236	1.252	1.268	1.198	1.207	1.195	1.286	1.296	1.126	1.464	1.246	1.224	1.04	1.328	1.201	1.146	1.259	1.297	1.336	1.158	1.216	1.324	1.168	1.338	1.14	1.108	1.178	1.376	1.296
			OD2	1.13	1.235	1.25	1.267	1.195	1.205	1.193	1.285	1.294	1.125	1.462	1.245	1.221	1.038	1.325	1.198	1.144	1.258	1.296	1.334	1.156	1.213	1.321	1.166	1.336	1.138	1.105	1.177	1.375	1.293
			OD3	1.128	1.234	1.247	1.264	1.192	1.203	1.19	1.282	1.291	1.122	1.458	1.243	1.219	1.035	1.322	1.195	1.142	1.255	1.294	1.331	1.153	1.211	1.319	1.164	1.333	1.135	1.102	1.175	1.372	1.29
			OD4	1.126	1.231	1.244	1.261	1.189	1.2	1.187	1.281	1.288	1.12	1.455	1.24	1.217	1.032	1.319	1.192	1.139	1.252	1.292	1.328	1.151	1.208	1.316	1.161	1.33	1.132	1.1	1.172	1.369	1.288
			OD5	1.124	1.228	1.242	1.258	1.186	1.197	1.184	1.278	1.285	1.117	1.452	1.237	1.214	1.029	1.316	1.189	1.137	1.25	1.289	1.325	1.149	1.205	1.313	1.158	1.327	1.13	1.098	1.171	1.366	1.286
			OD6	1.122	1.225	1.239	1.255	1.184	1.194	1.182	1.275	1.282	1.116	1.451	1.234	1.211	1.028	1.314	1.188	1.135	1.247	1.286	1.322	1.146	1.203	1.31	1.156	1.324	1.129	1.095	1.168	1.363	1.284
			OD1-OD2	0.002	0.001	0.002	0.001	0.003	0.002	0.002	0.001	0.002	0.001	0.002	0.001	0.003	0.002	0.003	0.003	0.002	0.001	0.001	0.002	0.002	0.003	0.003	0.002	0.002	0.002	0.003	0.001	0.001	0.003
			OD2-OD3	0.002	0.001	0.003	0.003	0.003	0.002	0.003	0.003	0.003	0.003	0.004	0.002	0.002	0.003	0.003	0.003	0.002	0.003	0.002	0.003	0.003	0.002	0.002	0.002	0.003	0.003	0.003	0.002	0.003	0.003
			OD3-OD4	0.002	0.003	0.003	0.003	0.003	0.003	0.003	0.001	0.003	0.002	0.003	0.003	0.002	0.003	0.003	0.003	0.003	0.003	0.002	0.003	0.002	0.003	0.003	0.003	0.003	0.003	0.002	0.003	0.003	0.002
			OD4-OD5	0.002	0.003	0.002	0.003	0.003	0.003	0.003	0.003	0.003	0.003	0.003	0.003	0.003	0.003	0.003	0.003	0.002	0.002	0.003	0.003	0.002	0.003	0.003	0.003	0.003	0.002	0.002	0.001	0.003	0.002
			OD5-OD6	0.002	0.003	0.003	0.003	0.002	0.003	0.002	0.003	0.003	0.001	0.001	0.003	0.003	0.001	0.002	0.001	0.002	0.003	0.003	0.003	0.003	0.002	0.003	0.002	0.003	0.001	0.003	0.003	0.003	0.002
			AVERAGE	0.002	0.0022	0.0026	0.0026	0.0028	0.0026	0.0026	0.0022	0.0028	0.002	0.0026	0.0024	0.0026	0.0024	0.0028	0.0026	0.0022	0.0024	0.0022	0.0028	0.0024	0.0026	0.0028	0.0024	0.0028	0.0022	0.0026	0.002	0.0026	0.0024
			Pro (mg)	0.0912	0.1114	0.135	0.1352	0.1184	0.1186	0.111	0.133	0.1362	0.1176	0.1486	0.137	0.1232	0.1166	0.1264	0.1242	0.1084	0.1282	0.127	0.1366	0.1186	0.1168	0.1344	0.1102	0.1394	0.1188	0.1156	0.1232	0.1372	0.1166
			GR activity	0.0212224	0.0191116	0.018638	0.0186104	0.0228858	0.0212153	0.0226678	0.0160078	0.0198948	0.0164582	0.0169322	0.0169531	0.0204231	0.0199192	0.0214373	0.0202587	0.0196405	0.0181169	0.016764	0.0198366	0.0195833	0.0215422	0.0201613	0.021076	0.0194381	0.0179211	0.0217658	0.0157101	0.0183391	0.0199192
	8d	R1	Sample	1	2	3	4	5	6	7	8	9	10	11	12	13	14	15	16	17	18	19	20	21	22	23	24	25	26	27	28	29	30
			OD1	0.628	0.672	0.592	0.885	0.627	0.765	0.653	0.726	0.479	0.615	0.377	0.795	0.622	0.616	0.795	0.547	0.412	0.796	0.779	0.768	0.616	0.491	0.674	0.522	0.533	0.613	0.616	0.488	0.747	0.513
			OD2	0.622	0.664	0.584	0.879	0.619	0.759	0.646	0.719	0.472	0.609	0.372	0.789	0.615	0.611	0.788	0.541	0.406	0.791	0.773	0.762	0.609	0.483	0.666	0.515	0.525	0.605	0.609	0.482	0.741	0.506
			OD3	0.616	0.657	0.578	0.873	0.613	0.751	0.64	0.711	0.467	0.602	0.365	0.782	0.607	0.604	0.782	0.534	0.399	0.783	0.766	0.754	0.603	0.476	0.659	0.507	0.519	0.598	0.604	0.475	0.734	0.498
			OD4	0.609	0.65	0.571	0.866	0.606	0.744	0.635	0.706	0.461	0.597	0.357	0.776	0.601	0.598	0.774	0.526	0.393	0.776	0.758	0.747	0.598	0.47	0.651	0.501	0.511	0.592	0.597	0.469	0.726	0.491
			OD5	0.602	0.642	0.566	0.859	0.598	0.738	0.627	0.697	0.453	0.591	0.348	0.768	0.594	0.59	0.767	0.52	0.385	0.77	0.752	0.741	0.59	0.462	0.645	0.494	0.504	0.585	0.589	0.462	0.717	0.485
			OD6	0.595	0.635	0.56	0.853	0.591	0.731	0.618	0.689	0.445	0.584	0.34	0.761	0.587	0.584	0.761	0.515	0.378	0.763	0.745	0.734	0.581	0.456	0.639	0.488	0.498	0.579	0.582	0.454	0.71	0.477
			OD1-OD2	0.006	0.008	0.008	0.006	0.008	0.006	0.007	0.007	0.007	0.006	0.005	0.006	0.007	0.005	0.007	0.006	0.006	0.005	0.006	0.006	0.007	0.008	0.008	0.007	0.008	0.008	0.007	0.006	0.006	0.007
			OD2-OD3	0.006	0.007	0.006	0.006	0.006	0.008	0.006	0.008	0.005	0.007	0.007	0.007	0.008	0.007	0.006	0.007	0.007	0.008	0.007	0.008	0.006	0.007	0.007	0.008	0.006	0.007	0.005	0.007	0.007	0.008
			OD3-OD4	0.007	0.007	0.007	0.007	0.007	0.007	0.005	0.005	0.006	0.005	0.008	0.006	0.006	0.006	0.008	0.008	0.006	0.007	0.008	0.007	0.005	0.006	0.008	0.006	0.008	0.006	0.007	0.006	0.008	0.007
			OD4-OD5	0.007	0.008	0.005	0.007	0.008	0.006	0.008	0.009	0.008	0.006	0.009	0.008	0.007	0.008	0.007	0.006	0.008	0.006	0.006	0.006	0.008	0.008	0.006	0.007	0.007	0.007	0.008	0.007	0.009	0.006
			OD5-OD6	0.007	0.007	0.006	0.006	0.007	0.007	0.009	0.008	0.008	0.007	0.008	0.007	0.007	0.006	0.006	0.005	0.007	0.007	0.007	0.007	0.009	0.006	0.006	0.006	0.006	0.006	0.007	0.008	0.007	0.008
			AVERAGE	0.0066	0.0074	0.0064	0.0064	0.0072	0.0068	0.007	0.0074	0.0068	0.0062	0.0074	0.0068	0.007	0.0064	0.0068	0.0064	0.0068	0.0066	0.0068	0.0068	0.007	0.007	0.007	0.0068	0.007	0.0068	0.0068	0.0068	0.0074	0.0072
			Pro (mg)	0.1638	0.1812	0.1658	0.1598	0.1864	0.1668	0.1734	0.1802	0.1572	0.1436	0.1824	0.1668	0.1784	0.1768	0.1752	0.1604	0.1672	0.1748	0.1716	0.1734	0.1768	0.1828	0.1926	0.1728	0.1634	0.1798	0.1796	0.1788	0.1906	0.1832
			GR activity	0.0389933	0.0395215	0.0373555	0.0387581	0.0373806	0.0394523	0.0390669	0.0397408	0.0418616	0.0417827	0.0392615	0.0394523	0.0379719	0.0350314	0.0375608	0.0386131	0.0393579	0.0365395	0.0383487	0.0379507	0.0383156	0.037058	0.0351723	0.0380824	0.0414577	0.0365998	0.0366406	0.0368045	0.0375724	0.0380335
		R2	Sample	1	2	3	4	5	6	7	8	9	10	11	12	13	14	15	16	17	18	19	20	21	22	23	24	25	26	27	28	29	30
			OD1	1.297	1.176	1.397	1.343	0.981	0.679	1.098	1.369	1.329	1.317	1.208	1.478	1.203	1.526	1.666	1.073	1.183	0.755	0.952	1.467	0.966	1.242	1.523	0.986	1.351	1.185	1.526	1.001	1.322	1.122
			OD2	1.29	1.168	1.39	1.336	0.974	0.672	1.092	1.363	1.323	1.31	1.201	1.471	1.197	1.521	1.66	1.065	1.177	0.749	0.946	1.46	0.96	1.234	1.515	0.98	1.344	1.178	1.52	0.994	1.315	1.116
			OD3	1.284	1.16	1.384	1.328	0.967	0.665	1.084	1.357	1.316	1.304	1.195	1.466	1.189	1.513	1.652	1.059	1.169	0.741	0.938	1.454	0.953	1.228	1.508	0.973	1.339	1.172	1.515	0.985	1.307	1.109
			OD4	1.276	1.154	1.376	1.321	0.961	0.659	1.077	1.35	1.308	1.296	1.187	1.458	1.183	1.506	1.645	1.052	1.163	0.734	0.931	1.446	0.945	1.222	1.5	0.967	1.33	1.163	1.507	0.98	1.301	1.102
			OD5	1.271	1.148	1.37	1.314	0.954	0.651	1.069	1.341	1.302	1.289	1.178	1.452	1.175	1.497	1.639	1.046	1.155	0.727	0.925	1.439	0.937	1.214	1.492	0.96	1.324	1.158	1.499	0.973	1.294	1.096
			OD6	1.266	1.142	1.363	1.309	0.948	0.645	1.06	1.334	1.295	1.283	1.172	1.445	1.168	1.492	1.632	1.041	1.15	0.721	0.919	1.433	0.931	1.207	1.487	0.952	1.317	1.152	1.491	0.965	1.288	1.091
			OD1-OD2	0.007	0.008	0.007	0.007	0.007	0.007	0.006	0.006	0.006	0.007	0.007	0.007	0.006	0.005	0.006	0.008	0.006	0.006	0.006	0.007	0.006	0.008	0.008	0.006	0.007	0.007	0.006	0.007	0.007	0.006
			OD2-OD3	0.006	0.008	0.006	0.008	0.007	0.007	0.008	0.006	0.007	0.006	0.006	0.005	0.008	0.008	0.008	0.006	0.008	0.008	0.008	0.006	0.007	0.006	0.007	0.007	0.005	0.006	0.005	0.009	0.008	0.007
			OD3-OD4	0.008	0.006	0.008	0.007	0.006	0.006	0.007	0.007	0.008	0.008	0.008	0.008	0.006	0.007	0.007	0.007	0.006	0.007	0.007	0.008	0.008	0.006	0.008	0.006	0.009	0.009	0.008	0.005	0.006	0.007
			OD4-OD5	0.005	0.006	0.006	0.007	0.007	0.008	0.008	0.009	0.006	0.007	0.009	0.006	0.008	0.009	0.006	0.006	0.008	0.007	0.006	0.007	0.008	0.008	0.008	0.007	0.006	0.005	0.008	0.007	0.007	0.006
			OD5-OD6	0.005	0.006	0.007	0.005	0.006	0.006	0.009	0.007	0.007	0.006	0.006	0.007	0.007	0.005	0.007	0.005	0.005	0.006	0.006	0.006	0.006	0.007	0.005	0.008	0.007	0.006	0.008	0.008	0.006	0.005
			AVERAGE	0.0062	0.0068	0.0068	0.0068	0.0066	0.0068	0.0076	0.007	0.0068	0.0068	0.0072	0.0066	0.007	0.0068	0.0068	0.0064	0.0066	0.0068	0.0066	0.0068	0.007	0.007	0.0072	0.0068	0.0068	0.0066	0.007	0.0072	0.0068	0.0062
			Pro (mg)	0.1648	0.1666	0.1716	0.1636	0.1602	0.1794	0.1986	0.1802	0.1684	0.1708	0.1772	0.1622	0.1828	0.1624	0.1582	0.1586	0.1582	0.1768	0.1542	0.177	0.1824	0.1664	0.1886	0.1666	0.1634	0.1678	0.1752	0.1894	0.1682	0.1654
			GR activity	0.0364078	0.0394997	0.0383487	0.040224	0.0398695	0.0366814	0.0370334	0.0375926	0.0390775	0.0385284	0.0393213	0.0393779	0.037058	0.0405212	0.041597	0.0390514	0.0403736	0.0372208	0.0414209	0.0371788	0.0371392	0.0407103	0.0369445	0.0394997	0.0402732	0.0380637	0.0386655	0.0367885	0.0391239	0.0362757
		R3	Sample	1	2	3	4	5	6	7	8	9	10	11	12	13	14	15	16	17	18	19	20	21	22	23	24	25	26	27	28	29	30
			OD1	1.125	1.325	1.275	1.312	1.396	1.101	1.227	1.126	1.305	1.169	1.335	1.371	1.357	1.375	1.257	1.144	0.967	1.054	1.193	1.097	1.275	1.236	1.192	1.293	1.279	1.445	1.309	1.317	0.947	1.336
			OD2	1.119	1.318	1.266	1.304	1.389	1.094	1.219	1.118	1.299	1.161	1.329	1.363	1.351	1.367	1.249	1.136	0.959	1.047	1.185	1.089	1.266	1.229	1.186	1.287	1.27	1.439	1.301	1.31	0.94	1.328
			OD3	1.113	1.311	1.26	1.297	1.381	1.088	1.212	1.112	1.292	1.155	1.321	1.357	1.344	1.361	1.242	1.13	0.953	1.041	1.179	1.083	1.259	1.223	1.178	1.279	1.263	1.431	1.295	1.304	0.932	1.322
			OD4	1.104	1.304	1.252	1.291	1.375	1.08	1.206	1.105	1.287	1.148	1.314	1.353	1.335	1.353	1.236	1.123	0.946	1.036	1.172	1.076	1.253	1.215	1.169	1.273	1.258	1.422	1.289	1.296	0.926	1.313
			OD5	1.098	1.298	1.246	1.286	1.369	1.073	1.199	1.097	1.278	1.143	1.308	1.347	1.329	1.346	1.228	1.116	0.94	1.03	1.167	1.071	1.248	1.208	1.164	1.268	1.252	1.416	1.282	1.287	0.919	1.306
			OD6	1.093	1.292	1.24	1.28	1.364	1.064	1.194	1.091	1.272	1.137	1.301	1.338	1.324	1.34	1.223	1.11	0.935	1.022	1.159	1.062	1.242	1.203	1.157	1.26	1.245	1.409	1.276	1.281	0.914	1.3
			OD1-OD2	0.006	0.007	0.009	0.008	0.007	0.007	0.008	0.008	0.006	0.008	0.006	0.008	0.006	0.008	0.008	0.008	0.008	0.007	0.008	0.008	0.009	0.007	0.006	0.006	0.009	0.006	0.008	0.007	0.007	0.008
			OD2-OD3	0.006	0.007	0.006	0.007	0.008	0.006	0.007	0.006	0.007	0.006	0.008	0.006	0.007	0.006	0.007	0.006	0.006	0.006	0.006	0.006	0.007	0.006	0.008	0.008	0.007	0.008	0.006	0.006	0.008	0.006
			OD3-OD4	0.009	0.007	0.008	0.006	0.006	0.008	0.006	0.007	0.005	0.007	0.007	0.004	0.009	0.008	0.006	0.007	0.007	0.005	0.007	0.007	0.006	0.008	0.009	0.006	0.005	0.009	0.006	0.008	0.006	0.009
			OD4-OD5	0.006	0.006	0.006	0.005	0.006	0.007	0.007	0.008	0.009	0.005	0.006	0.006	0.006	0.007	0.008	0.007	0.006	0.006	0.005	0.005	0.005	0.007	0.005	0.005	0.006	0.006	0.007	0.009	0.007	0.007
			OD5-OD6	0.005	0.006	0.006	0.006	0.005	0.009	0.005	0.006	0.006	0.006	0.007	0.009	0.005	0.006	0.005	0.006	0.005	0.008	0.008	0.009	0.006	0.005	0.007	0.008	0.007	0.007	0.006	0.006	0.005	0.006
			AVERAGE	0.0064	0.0066	0.007	0.0064	0.0064	0.0074	0.0066	0.007	0.0066	0.0064	0.0068	0.0066	0.0066	0.007	0.0068	0.0068	0.0064	0.0064	0.0068	0.007	0.0066	0.0066	0.007	0.0066	0.0068	0.0072	0.0066	0.0072	0.0066	0.0072
			Pro (mg)	0.1608	0.1642	0.1616	0.1536	0.1736	0.17728	0.1712	0.1796	0.1688	0.1748	0.1796	0.1766	0.1736	0.1712	0.1936	0.1826	0.1698	0.1702	0.1664	0.1836	0.1712	0.1672	0.1864	0.1724	0.1816	0.1782	0.1744	0.1862	0.1736	0.1842
			GR activity	0.0385171	0.0388983	0.0419195	0.0403226	0.0356771	0.0403954	0.0373078	0.0377182	0.0378383	0.0354322	0.0366406	0.036167	0.036792	0.0395689	0.0339909	0.0360386	0.0364755	0.0363898	0.0395471	0.0368965	0.0373078	0.0382003	0.0363422	0.0370481	0.036237	0.0391007	0.0366233	0.0374207	0.036792	0.037827
	12d	R1	Sample	1	2	3	4	5	6	7	8	9	10	11	12	13	14	15	16	17	18	19	20	21	22	23	24	25	26	27	28	29	30
			OD1	1.204	1.265	1.343	1.206	1.095	1.433	1.265	1.099	1.207	1.271	1.233	1.219	1.148	1.279	1.297	1.414	1.311	1.252	1.292	1.123	1.346	1.159	1.256	1.358	1.235	1.306	1.246	1.242	1.363	1.231
			OD2	1.201	1.262	1.338	1.203	1.092	1.43	1.262	1.096	1.204	1.266	1.23	1.214	1.145	1.275	1.294	1.409	1.306	1.248	1.287	1.12	1.343	1.156	1.253	1.354	1.232	1.302	1.242	1.237	1.36	1.226
			OD3	1.197	1.258	1.334	1.199	1.088	1.426	1.258	1.092	1.201	1.262	1.226	1.21	1.142	1.27	1.29	1.405	1.302	1.243	1.283	1.117	1.338	1.153	1.25	1.35	1.228	1.297	1.239	1.234	1.356	1.222
			OD4	1.192	1.254	1.329	1.194	1.084	1.422	1.255	1.089	1.195	1.257	1.222	1.207	1.138	1.267	1.285	1.4	1.297	1.238	1.278	1.112	1.333	1.148	1.246	1.346	1.223	1.293	1.235	1.229	1.352	1.217
			OD5	1.187	1.251	1.325	1.189	1.08	1.418	1.251	1.084	1.191	1.254	1.218	1.205	1.133	1.263	1.281	1.396	1.293	1.234	1.275	1.108	1.329	1.145	1.242	1.341	1.22	1.289	1.23	1.225	1.347	1.213
			OD6	1.184	1.247	1.321	1.185	1.078	1.413	1.246	1.081	1.187	1.251	1.215	1.201	1.129	1.259	1.277	1.392	1.29	1.231	1.272	1.104	1.325	1.142	1.238	1.337	1.216	1.286	1.227	1.221	1.343	1.21
			OD1-OD2	0.003	0.003	0.005	0.003	0.003	0.003	0.003	0.003	0.003	0.005	0.003	0.005	0.003	0.004	0.003	0.005	0.005	0.004	0.005	0.003	0.003	0.003	0.003	0.004	0.003	0.004	0.004	0.005	0.003	0.005
			OD2-OD3	0.004	0.004	0.004	0.004	0.004	0.004	0.004	0.004	0.003	0.004	0.004	0.004	0.003	0.005	0.004	0.004	0.004	0.005	0.004	0.003	0.005	0.003	0.003	0.004	0.004	0.005	0.003	0.003	0.004	0.004
			OD3-OD4	0.005	0.004	0.005	0.005	0.004	0.004	0.003	0.003	0.006	0.005	0.004	0.003	0.004	0.003	0.005	0.005	0.005	0.005	0.005	0.005	0.005	0.005	0.004	0.004	0.005	0.004	0.004	0.005	0.004	0.005
			OD4-OD5	0.005	0.003	0.004	0.005	0.004	0.004	0.004	0.005	0.004	0.003	0.004	0.002	0.005	0.004	0.004	0.004	0.004	0.004	0.003	0.004	0.004	0.003	0.004	0.005	0.003	0.004	0.005	0.004	0.005	0.004
			OD5-OD6	0.003	0.004	0.004	0.004	0.002	0.005	0.005	0.003	0.004	0.003	0.003	0.004	0.004	0.004	0.004	0.004	0.003	0.003	0.003	0.004	0.004	0.003	0.004	0.004	0.004	0.003	0.003	0.004	0.004	0.003
			AVERAGE	0.004	0.0036	0.0044	0.0042	0.0034	0.004	0.0038	0.0036	0.004	0.004	0.0036	0.0036	0.0038	0.004	0.004	0.0044	0.0042	0.0042	0.004	0.0038	0.0042	0.0034	0.0036	0.0042	0.0038	0.004	0.0038	0.0042	0.004	0.0042
			Pro (mg)	0.1204	0.1146	0.1352	0.1282	0.1044	0.1302	0.1168	0.1184	0.1202	0.1238	0.1168	0.1126	0.1224	0.1248	0.1262	0.1304	0.1302	0.1298	0.1256	0.117	0.1348	0.1108	0.1136	0.1328	0.1264	0.1318	0.1236	0.1256	0.123	0.1352
			GR activity	0.0321509	0.0304003	0.0314946	0.0317045	0.0315165	0.0297309	0.0314848	0.0294246	0.0322044	0.0312679	0.0298277	0.0309402	0.0300443	0.0310174	0.0306733	0.0326539	0.0312175	0.0313137	0.0308198	0.0314309	0.0301522	0.0296961	0.0306679	0.0306063	0.0290935	0.02937	0.0297526	0.0323608	0.0314713	0.030063
		R2	Sample	1	2	3	4	5	6	7	8	9	10	11	12	13	14	15	16	17	18	19	20	21	22	23	24	25	26	27	28	29	30
			OD1	1.245	1.015	1.195	1.368	1.168	1.013	1.246	0.881	0.686	1.018	0.768	1.634	1.159	1.167	1.277	1.319	0.849	1.215	1.263	1.361	0.978	0.826	0.979	0.968	1.153	1.155	0.974	1.223	0.966	0.886
			OD2	1.239	1.011	1.191	1.362	1.162	1.007	1.24	0.875	0.68	1.012	0.766	1.632	1.155	1.163	1.275	1.315	0.845	1.211	1.26	1.357	0.974	0.823	0.975	0.963	1.148	1.15	0.969	1.219	0.963	0.883
			OD3	1.233	1.007	1.187	1.357	1.159	1.002	1.236	0.872	0.676	1.007	0.762	1.629	1.151	1.159	1.272	1.31	0.84	1.206	1.257	1.351	0.969	0.819	0.972	0.96	1.144	1.147	0.966	1.216	0.96	0.88
			OD4	1.229	1.003	1.182	1.353	1.155	0.998	1.233	0.868	0.673	1.003	0.758	1.625	1.146	1.155	1.268	1.307	0.835	1.202	1.252	1.347	0.963	0.814	0.967	0.954	1.14	1.141	0.962	1.21	0.956	0.876
			OD5	1.226	0.998	1.178	1.349	1.152	0.994	1.229	0.865	0.669	0.999	0.755	1.621	1.142	1.152	1.265	1.303	0.832	1.198	1.248	1.341	0.96	0.81	0.962	0.949	1.135	1.137	0.959	1.205	0.951	0.873
			OD6	1.222	0.994	1.174	1.345	1.149	0.99	1.225	0.862	0.665	0.995	0.752	1.618	1.139	1.146	1.263	1.299	0.826	1.195	1.245	1.336	0.956	0.807	0.957	0.946	1.131	1.134	0.954	1.201	0.946	0.87
			OD1-OD2	0.006	0.004	0.004	0.006	0.006	0.006	0.006	0.006	0.006	0.006	0.002	0.002	0.004	0.004	0.002	0.004	0.004	0.004	0.003	0.004	0.004	0.003	0.004	0.005	0.005	0.005	0.005	0.004	0.003	0.003
			OD2-OD3	0.006	0.004	0.004	0.005	0.003	0.005	0.004	0.003	0.004	0.005	0.004	0.003	0.004	0.004	0.003	0.005	0.005	0.005	0.003	0.006	0.005	0.004	0.003	0.003	0.004	0.003	0.003	0.003	0.003	0.003
			OD3-OD4	0.004	0.004	0.005	0.004	0.004	0.004	0.003	0.004	0.003	0.004	0.004	0.004	0.005	0.004	0.004	0.003	0.005	0.004	0.005	0.004	0.006	0.005	0.005	0.006	0.004	0.006	0.004	0.006	0.004	0.004
			OD4-OD5	0.003	0.005	0.004	0.004	0.003	0.004	0.004	0.003	0.004	0.004	0.003	0.004	0.004	0.003	0.003	0.004	0.003	0.004	0.004	0.006	0.003	0.004	0.005	0.005	0.005	0.004	0.003	0.005	0.005	0.003
			OD5-OD6	0.004	0.004	0.004	0.004	0.003	0.004	0.004	0.003	0.004	0.004	0.003	0.003	0.003	0.006	0.002	0.004	0.006	0.003	0.003	0.005	0.004	0.003	0.005	0.003	0.004	0.003	0.005	0.004	0.005	0.003
			AVERAGE	0.0046	0.0042	0.0042	0.0046	0.0038	0.0046	0.0042	0.0038	0.0042	0.0046	0.0032	0.0032	0.004	0.0042	0.0028	0.004	0.0046	0.004	0.0036	0.005	0.0044	0.0038	0.0044	0.0044	0.0044	0.0042	0.004	0.0044	0.004	0.0032
			Pro (mg)	0.1312	0.1288	0.1284	0.1404	0.1178	0.1302	0.1264	0.1224	0.1202	0.135	0.1024	0.1004	0.1224	0.1288	0.0802	0.1284	0.142	0.1234	0.1176	0.165	0.1488	0.1118	0.1438	0.1368	0.1394	0.1318	0.1224	0.1378	0.123	0.0912
			GR activity	0.03393	0.0315568	0.0316551	0.0317066	0.0312175	0.0341906	0.032156	0.0300443	0.0338146	0.0329749	0.0302419	0.0308444	0.0316256	0.0315568	0.0337865	0.0301477	0.0313494	0.0313693	0.0296248	0.0293255	0.028616	0.0328928	0.029611	0.0311262	0.0305457	0.0308385	0.0316256	0.0309003	0.0314713	0.0339559
		R3	Sample	1	2	3	4	5	6	7	8	9	10	11	12	13	14	15	16	17	18	19	20	21	22	23	24	25	26	27	28	29	30
			OD1	1.272	0.922	0.985	1.135	0.876	1.133	1.02	0.771	0.889	0.975	1.17	1.171	1.449	0.909	1.168	1.262	1.258	1.186	1.088	1.116	1.069	1.209	1.23	1.465	1.187	0.976	1.295	1.108	1.007	1.248
			OD2	1.266	0.917	0.981	1.129	0.871	1.128	1.017	0.766	0.886	0.972	1.165	1.165	1.446	0.904	1.164	1.258	1.253	1.182	1.084	1.111	1.066	1.206	1.227	1.462	1.183	0.973	1.292	1.104	1.003	1.244
			OD3	1.263	0.913	0.976	1.124	0.868	1.125	1.014	0.761	0.883	0.968	1.161	1.161	1.442	0.9	1.16	1.254	1.249	1.178	1.079	1.107	1.062	1.202	1.223	1.458	1.18	0.969	1.289	1.101	0.999	1.238
			OD4	1.258	0.909	0.972	1.12	0.864	1.121	1.01	0.757	0.878	0.964	1.156	1.156	1.439	0.897	1.156	1.25	1.244	1.173	1.075	1.102	1.058	1.197	1.218	1.453	1.176	0.964	1.287	1.096	0.995	1.234
			OD5	1.252	0.904	0.967	1.116	0.86	1.116	1.005	0.752	0.874	0.96	1.152	1.152	1.436	0.893	1.153	1.246	1.24	1.17	1.072	1.099	1.054	1.193	1.215	1.449	1.173	0.96	1.283	1.092	0.99	1.229
			OD6	1.247	0.901	0.964	1.113	0.855	1.113	1.001	0.748	0.871	0.956	1.148	1.148	1.432	0.889	1.149	1.242	1.236	1.166	1.066	1.096	1.05	1.189	1.21	1.445	1.169	0.957	1.28	1.087	0.986	1.225
			OD1-OD2	0.006	0.005	0.004	0.006	0.005	0.005	0.003	0.005	0.003	0.003	0.005	0.006	0.003	0.005	0.004	0.004	0.005	0.004	0.004	0.005	0.003	0.003	0.003	0.003	0.004	0.003	0.003	0.004	0.004	0.004
			OD2-OD3	0.003	0.004	0.005	0.005	0.003	0.003	0.003	0.005	0.003	0.004	0.004	0.004	0.004	0.004	0.004	0.004	0.004	0.004	0.005	0.004	0.004	0.004	0.004	0.004	0.003	0.004	0.003	0.003	0.004	0.006
			OD3-OD4	0.005	0.004	0.004	0.004	0.004	0.004	0.004	0.004	0.005	0.004	0.005	0.005	0.003	0.003	0.004	0.004	0.005	0.005	0.004	0.005	0.004	0.005	0.005	0.005	0.004	0.005	0.002	0.005	0.004	0.004
			OD4-OD5	0.006	0.005	0.005	0.004	0.004	0.005	0.005	0.005	0.004	0.004	0.004	0.004	0.003	0.004	0.003	0.004	0.004	0.003	0.003	0.003	0.004	0.004	0.003	0.004	0.003	0.004	0.004	0.004	0.005	0.005
			OD5-OD6	0.005	0.003	0.003	0.003	0.005	0.003	0.004	0.004	0.003	0.004	0.004	0.004	0.004	0.004	0.004	0.004	0.004	0.004	0.006	0.003	0.004	0.004	0.005	0.004	0.004	0.003	0.003	0.005	0.004	0.004
			AVERAGE	0.005	0.0042	0.0042	0.0044	0.0042	0.004	0.0038	0.0046	0.0036	0.0038	0.0044	0.0046	0.0034	0.004	0.0038	0.004	0.0044	0.004	0.0044	0.004	0.0038	0.004	0.004	0.004	0.0036	0.0038	0.003	0.0042	0.0042	0.0046
			Pro (mg)	0.1476	0.1204	0.1332	0.1392	0.1312	0.1286	0.1146	0.1432	0.1196	0.117	0.1372	0.1424	0.1022	0.11704	0.1204	0.1192	0.1406	0.1294	0.1366	0.1322	0.1162	0.1254	0.1108	0.1164	0.111	0.1172	0.0998	0.131	0.1264	0.1416
			GR activity	0.0327826	0.0337584	0.0305144	0.0305895	0.0309795	0.0301008	0.0320892	0.0310867	0.0291294	0.0314309	0.0310355	0.0312613	0.0321949	0.0330739	0.0305434	0.0324746	0.030285	0.0299147	0.0311718	0.0292811	0.0316473	0.030869	0.0349365	0.0332557	0.0313862	0.0313773	0.0290904	0.0310268	0.032156	0.0314379

## Sheet: SOD
	Supplement Table 4. The raw data for SOD detection of P. yunnanensis after Cd treatment.
	0d	R1	Sample	1	2	3	4	5	6	7	8	9	10	11	12	13	14	15	16	17	18	19	20	21	22	23	24	25	26	27	28	29	30
			OD1	0.659	0.678	0.696	0.622	0.715	0.703	0.673	0.62	0.612	0.629	0.675	0.653	0.677	0.647	0.673	0.683	0.607	0.663	0.647	0.634	0.638	0.672	0.663	0.65	0.648	0.692	0.677	0.638	0.645	0.64
			OD2	0.478	0.458	0.457	0.435	0.517	0.469	0.415	0.437	0.425	0.453	0.417	0.484	0.451	0.462	0.432	0.482	0.474	0.461	0.447	0.466	0.433	0.469	0.434	0.482	0.507	0.452	0.415	0.456	0.438	0.424
			Pro (mg)	0.0418	0.0488	0.0526	0.0458	0.0436	0.052	0.0594	0.0469	0.0485	0.0427	0.0594	0.0407	0.0524	0.043	0.0559	0.047	0.0339	0.0484	0.0494	0.0421	0.0509	0.0472	0.055	0.0408	0.0338	0.0544	0.0592	0.0452	0.0508	0.0524
			SOD activity	5.25662	5.31941	5.22267	5.25141	5.08116	5.12091	5.16307	5.03473	5.04009	5.24233	5.14777	5.08709	5.09658	5.31972	5.12484	5.00919	5.17075	5.03596	5.00598	5.03533	5.05016	5.12006	5.024	5.06787	5.15012	5.10031	5.22975	5.04896	5.05402	5.15267
		R2	Sample	1	2	3	4	5	6	7	8	9	10	11	12	13	14	15	16	17	18	19	20	21	22	23	24	25	26	27	28	29	30
			OD1	0.627	0.684	0.676	0.626	0.695	0.649	0.689	0.626	0.676	0.647	0.677	0.636	0.672	0.653	0.629	0.659	0.626	0.669	0.631	0.637	0.694	0.656	0.629	0.635	0.654	0.686	0.672	0.647	0.685	0.652
			OD2	0.426	0.466	0.479	0.455	0.479	0.433	0.505	0.439	0.457	0.451	0.439	0.428	0.528	0.469	0.44	0.484	0.438	0.463	0.449	0.43	0.481	0.453	0.428	0.449	0.469	0.474	0.475	0.452	0.502	0.468
			Pro (mg)	0.0497	0.0484	0.0445	0.0426	0.0478	0.0523	0.0412	0.0467	0.0498	0.0471	0.0544	0.051	0.034	0.0449	0.0458	0.0421	0.0467	0.0488	0.0442	0.040176	0.0487	0.0476	0.0489	0.0444	0.0434	0.0474	0.0456	0.0476	0.0424	0.0432
			SOD activity	5.16015	5.26799	5.23901	5.12982	5.20153	5.09093	5.18551	5.11729	5.20425	5.14542	5.16987	5.1301	5.04202	5.02052	5.24851	5.04615	5.14466	5.04791	5.22047	6.47074	5.04175	5.20086	5.22789	5.27772	5.21428	5.21583	5.14307	5.0654	5.04063	5.22608
		R3	Sample	1	2	3	4	5	6	7	8	9	10	11	12	13	14	15	16	17	18	19	20	21	22	23	24	25	26	27	28	29	30
			OD1	0.657	0.649	0.655	0.648	0.657	0.724	0.683	0.633	0.649	0.647	0.678	0.627	0.655	0.673	0.642	0.684	0.651	0.684	0.673	0.655	0.645	0.637	0.683	0.634	0.652	0.687	0.617	0.647	0.629	0.671
			OD2	0.453	0.447	0.431	0.465	0.452	0.458	0.469	0.416	0.454	0.462	0.497	0.425	0.44	0.482	0.422	0.471	0.462	0.463	0.461	0.478	0.439	0.447	0.424	0.471	0.468	0.475	0.402	0.468	0.432	0.472
			Pro (mg)	0.0473	0.049	0.0526	0.0445	0.0494	0.0504272	0.0496	0.0548	0.0473	0.0441	0.0419	0.0493	0.051	0.0439	0.0542	0.0484	0.0454	0.0501	0.0491	0.0418	0.0493	0.0477	0.0533364	0.0402	0.0442	0.0476	0.0541	0.0426	0.0492	0.046
			SOD activity	5.25162	5.0816	5.20129	5.07699	5.05303	5.82866	5.05361	5.00455	5.08181	5.18703	5.09712	5.2279	5.14893	5.17182	5.05799	5.14717	5.11582	5.15927	5.1325	5.17185	5.18263	5.00248	5.68781	5.11637	5.10785	5.18635	5.15283	5.19552	5.09261	5.15778
	4d	R1	Sample	1	2	3	4	5	6	7	8	9	10	11	12	13	14	15	16	17	18	19	20	21	22	23	24	25	26	27	28	29	30
			OD1	0.653	0.696	0.682	0.624	0.632	0.671	0.689	0.633	0.624	0.684	0.625	0.686	0.674	0.662	0.682	0.641	0.622	0.653	0.649	0.688	0.674	0.684	0.652	0.663	0.616	0.674	0.659	0.649	0.651	0.637
			OD2	0.453	0.466	0.459	0.435	0.439	0.453	0.408	0.428	0.409	0.451	0.414	0.478	0.456	0.451	0.412	0.426	0.435	0.457	0.439	0.452	0.435	0.453	0.412	0.462	0.422	0.443	0.405	0.452	0.436	0.405
			Pro (mg)	0.0406	0.0437	0.0423	0.041	0.0401	0.0424	0.0552	0.0462117	0.0455	0.0469	0.0452	0.0401	0.0431	0.0421	0.053	0.0439	0.0402	0.0408	0.0439	0.0471	0.0463	0.0464	0.0485	0.0412	0.0426	0.0471	0.0499	0.0414	0.0439	0.0485
			SOD activity	6.03505	6.04961	6.18401	5.90994	6.09236	6.12997	5.91069	5.60646	6.05804	5.81055	5.97522	6.04902	6.00357	6.05665	5.97576	6.11232	5.98295	5.88536	5.89658	5.8263	6.12699	5.82275	6.07172	5.88675	5.91427	5.82132	6.17928	5.86558	6.01843	6.00754
		R2	Sample	1	2	3	4	5	6	7	8	9	10	11	12	13	14	15	16	17	18	19	20	21	22	23	24	25	26	27	28	29	30
			OD1	0.663	0.686	0.702	0.634	0.675	0.71	0.671	0.653	0.616	0.663	0.685	0.691	0.619	0.689	0.689	0.687	0.629	0.676	0.689	0.698	0.646	0.684	0.636	0.655	0.656	0.624	0.672	0.658	0.669	0.608
			OD2	0.456	0.456	0.449	0.425	0.419	0.482	0.416	0.437	0.422	0.461	0.409	0.488	0.417	0.434	0.424	0.427	0.418	0.423	0.427	0.472	0.431	0.423	0.438	0.427	0.459	0.414	0.421	0.462	0.446	0.417
			Pro (mg)	0.0412	0.0462	0.0505	0.0452	0.0484	0.0418	0.0526	0.0463	0.0419	0.0425	0.0507	0.04	0.0429	0.0476	0.0517	0.0494	0.0456	0.0486	0.0496	0.0424	0.0446	0.0494	0.0409	0.0452	0.0412	0.044	0.0516	0.0401	0.0456	0.0419
			SOD activity	6.06247	5.80566	5.70929	5.83457	6.26875	6.14597	5.77992	5.71544	6.01308	5.73507	6.35771	5.87554	6.08546	6.22019	5.9515	6.12886	5.88514	6.16066	6.13325	6.1091	5.96982	6.17942	6.0894	6.16091	5.83116	6.11888	5.79088	5.94259	5.84795	5.99799
		R3	Sample	1	2	3	4	5	6	7	8	9	10	11	12	13	14	15	16	17	18	19	20	21	22	23	24	25	26	27	28	29	30
			OD1	0.686	0.712	0.665	0.666	0.681	0.631	0.682	0.688	0.699	0.663	0.694	0.678	0.646	0.673	0.678	0.63	0.629	0.674	0.663	0.677	0.686	0.646	0.674	0.665	0.679	0.682	0.666	0.638	0.691	0.67
			OD2	0.456	0.466	0.432	0.418	0.437	0.431	0.414	0.449	0.465	0.451	0.419	0.478	0.417	0.434	0.414	0.412	0.431	0.445	0.422	0.472	0.447	0.433	0.438	0.452	0.519	0.405	0.401	0.416	0.446	0.401
			Pro (mg)	0.0434	0.0474	0.0483	0.0489	0.0484	0.0429	0.0522	0.0467	0.0455	0.0421	0.0529	0.0401	0.046	0.0489	0.0529	0.0461	0.0412	0.0452	0.0486	0.0403	0.0451	0.0456	0.0457	0.0435	0.0323	0.0542	0.0546	0.0471	0.0484	0.052
			SOD activity	6.18022	5.83132	5.80333	6.09198	5.92226	5.91062	6.0224	5.9509	5.88596	6.07617	5.99249	5.88499	6.16503	5.80984	5.88855	6.00489	6.11234	6.0135	5.98353	6.01105	6.17998	5.78459	6.12951	5.89059	5.8363	5.99496	5.83001	5.91019	5.86047	6.17681
	8d	R1	Sample	1	2	3	4	5	6	7	8	9	10	11	12	13	14	15	16	17	18	19	20	21	22	23	24	25	26	27	28	29	30
			OD1	0.699	0.659	0.673	0.693	0.655	0.632	0.712	0.686	0.675	0.693	0.712	0.704	0.677	0.685	0.682	0.694	0.659	0.704	0.672	0.678	0.681	0.673	0.679	0.692	0.658	0.657	0.684	0.683	0.659	0.617
			OD2	0.383	0.406	0.343	0.345	0.399	0.371	0.416	0.351	0.411	0.361	0.373	0.349	0.327	0.406	0.394	0.374	0.388	0.376	0.379	0.406	0.398	0.377	0.338	0.42	0.369	0.364	0.416	0.392	0.374	0.368
			Pro (mg)	0.0473	0.0405	0.0516	0.0534	0.0402	0.0429	0.0422	0.0512	0.0405	0.0501	0.0504	0.0528	0.0532	0.0415	0.0435	0.0469	0.0427	0.0482	0.0442	0.0421	0.0438	0.0459	0.0533	0.0416	0.0464	0.0459	0.0413	0.0436	0.0464	0.0409
			SOD activity	7.64608	7.58351	7.6022	7.52306	7.7779	7.70116	7.88114	7.63028	7.72565	7.64992	7.55752	7.64032	7.77424	7.85155	7.7662	7.86516	7.70453	7.73293	7.89162	7.62337	7.59023	7.66574	7.53785	7.55892	7.57258	7.77284	7.5896	7.81764	7.45644	7.8937
		R2	Sample	1	2	3	4	5	6	7	8	9	10	11	12	13	14	15	16	17	18	19	20	21	22	23	24	25	26	27	28	29	30
			OD1	0.663	0.686	0.708	0.634	0.685	0.711	0.671	0.655	0.654	0.638	0.642	0.651	0.645	0.659	0.652	0.663	0.629	0.646	0.654	0.647	0.657	0.653	0.673	0.653	0.616	0.634	0.621	0.649	0.635	0.678
			OD2	0.386	0.386	0.334	0.342	0.383	0.368	0.348	0.347	0.356	0.349	0.384	0.398	0.382	0.374	0.364	0.382	0.388	0.352	0.354	0.363	0.356	0.368	0.354	0.382	0.378	0.364	0.388	0.392	0.346	0.351
			Pro (mg)	0.0434	0.0444	0.0548	0.0485	0.0462	0.0513	0.0492	0.0497	0.0478	0.0468	0.0422	0.0402	0.0432	0.0449	0.0454	0.0436	0.0398	0.0476	0.0478	0.0463	0.0475	0.0458	0.0495	0.0438	0.0398	0.0437	0.0396	0.0404	0.0483	0.0496
			SOD activity	7.70134	7.8796	7.71166	7.597	7.63421	7.52311	7.82717	7.56908	7.62607	7.74321	7.61837	7.73399	7.55096	7.70554	7.78357	7.77672	7.70146	7.64888	7.67725	7.58443	7.71609	7.62353	7.66056	7.58005	7.7661	7.7962	7.57982	7.84146	7.53819	7.77905
		R3	Sample	1	2	3	4	5	6	7	8	9	10	11	12	13	14	15	16	17	18	19	20	21	22	23	24	25	26	27	28	29	30
			OD1	0.637	0.673	0.645	0.634	0.635	0.681	0.647	0.654	0.625	0.633	0.658	0.631	0.627	0.649	0.682	0.654	0.638	0.649	0.649	0.689	0.626	0.654	0.649	0.654	0.678	0.673	0.709	0.649	0.657	0.697
			OD2	0.382	0.402	0.453599	0.379	0.356	0.393	0.355	0.359	0.362	0.359	0.389	0.375	0.327	0.384	0.428	0.364	0.364	0.377	0.397	0.382	0.381	0.373	0.397	0.387	0.399	0.405	0.365	0.402	0.394	0.384
			Pro (mg)	0.0419	0.0424	0.052822	0.0414	0.0458	0.0436	0.0469	0.0472	0.0433	0.0456	0.0425	0.0418	0.0493	0.0426	0.054782	0.0462	0.0452	0.0436	0.0402	0.0458	0.0412	0.045	0.0398	0.0429	0.0424	0.0412	0.05016	0.0396	0.0414	0.0472
			SOD activity	7.64323	7.59763	4.49429	7.77214	7.67459	7.75977	7.69832	7.64526	7.7746	7.59402	7.69533	7.76469	7.7642	7.66799	5.43878	7.67836	7.60119	7.69002	7.72716	7.78294	7.59949	7.63846	7.80482	7.61318	7.76423	7.73237	7.73828	7.6886	7.73535	7.61131
	12d	R1	Sample	1	2	3	4	5	6	7	8	9	10	11	12	13	14	15	16	17	18	19	20	21	22	23	24	25	26	27	28	29	30
			OD1	0.659	0.678	0.628	0.612	0.705	0.642	0.671	0.657	0.635	0.689	0.675	0.643	0.657	0.647	0.693	0.673	0.687	0.677	0.647	0.674	0.638	0.652	0.683	0.666	0.631	0.674	0.657	0.652	0.645	0.624
			OD2	0.312	0.32	0.348	0.333	0.358	0.326	0.378	0.356	0.411	0.362	0.408	0.336	0.365	0.357	0.382	0.398	0.379	0.401	0.398	0.364	0.392	0.363	0.376	0.386	0.378	0.388	0.389	0.394	0.352	0.396
			Pro (mg)	0.0474	0.0468	0.0397	0.0404	0.0438	0.0436	0.0384	0.0411	0.0319	0.0421	0.0352	0.0423	0.0396	0.0396	0.0401	0.0362	0.0394	0.0364	0.0342	0.0406	0.0346	0.0398	0.0396	0.0371	0.0357	0.0384	0.0361	0.0346	0.0411	0.0324
			SOD activity	8.88701	9.02604	8.98458	9.02737	8.98993	9.03141	9.09712	8.91763	8.84654	9.01854	8.9899	9.02978	8.97868	9.055	8.95309	9.03023	9.10307	8.96002	9.00241	9.06287	8.91514	8.90958	9.08056	9.06567	8.98489	8.84026	9.03966	9.14926	8.84211	9.02184
		R2	Sample	1	2	3	4	5	6	7	8	9	10	11	12	13	14	15	16	17	18	19	20	21	22	23	24	25	26	27	28	29	30
			OD1	0.682	0.672	0.642	0.632	0.739	0.714	0.675	0.609	0.614	0.683	0.637	0.658	0.673	0.692	0.675	0.709	0.617	0.682	0.682	0.655	0.697	0.677	0.682	0.659	0.649	0.637	0.673	0.659	0.655	0.643
			OD2	0.364	0.347	0.376	0.313	0.366	0.375	0.307	0.306	0.313	0.349	0.31	0.336	0.338	0.347	0.356	0.436	0.365	0.328	0.386	0.368	0.334	0.372	0.374	0.376	0.386	0.362	0.374	0.362	0.372	0.355
			Pro (mg)	0.0414	0.0391	0.0367	0.0443	0.0454	0.0419	0.0488	0.0443	0.0439	0.0431	0.0458	0.0436	0.044	0.0438	0.042	0.0338	0.036	0.0459	0.0382	0.0394	0.0457	0.0396	0.0405	0.0384	0.0357	0.0382	0.0396	0.0403	0.0384	0.0392
			SOD activity	9.01016	9.89526	9.03172	9.11507	8.89403	9.0652	8.93746	8.98487	8.93354	9.07692	8.9667	8.97911	9.05038	9.10603	9.00176	9.11359	9.07618	9.04682	9.08937	8.89681	9.11691	9.10135	8.92075	8.94664	9.08098	9.04107	8.97534	8.94656	9.00127	9.14083
		R3	Sample	1	2	3	4	5	6	7	8	9	10	11	12	13	14	15	16	17	18	19	20	21	22	23	24	25	26	27	28	29	30
			OD1	0.671	0.71	0.676	0.649	0.652	0.731	0.712	0.628	0.693	0.674	0.711	0.615	0.659	0.682	0.659	0.649	0.629	0.633	0.658	0.685	0.693	0.615	0.624	0.684	0.683	0.628	0.654	0.675	0.633	0.653
			OD2	0.381	0.393	0.346	0.364	0.386	0.382	0.368	0.374	0.341	0.355	0.389	0.312	0.374	0.356	0.396	0.396	0.372	0.382	0.357	0.376	0.384	0.368	0.356	0.366	0.368	0.336	0.375	0.371	0.331	0.352
			Pro (mg)	0.038	0.041	0.0425	0.0383	0.0362	0.0424	0.0438	0.0359	0.0447	0.0425	0.0399	0.0438	0.0378	0.0426	0.0354	0.0349	0.0363	0.0352	0.0398	0.0397	0.0389	0.0354	0.038	0.041	0.0416	0.0418	0.0384	0.0403	0.0422	0.0408
			SOD activity	9.09875	8.71178	9.189	9.17258	9.01603	9.00808	8.82459	9.013	9.09059	8.90906	9.08037	8.99877	9.15288	8.97664	9.01897	8.93594	9.00463	9.01192	9.19491	9.09007	9.16992	9.07629	9.04184	9.07146	8.86924	8.89891	8.88761	8.94035	9.04442	9.03822
